# Supplementary material for: (E)-2-Chloro-N′-(2-hydr­oxy-1-naphthyl­methyl­ene)benzohydrazide
Source: Acta Crystallogr Sect E Struct Rep Online. 2008 Oct 4;64(Pt 11):o2067. doi: 10.1107/S1600536808031371 (PMC2959739; doi:10.1107/S1600536808031371)
Supplement: Supplementary file 2 [file e-64-o2067-Isup2.hkl]

# 
# h,k,l, Fc-squared, Fo-squared, sigma(Fo-squared) and status flag 
# 
data_I
_shelx_title ' p21n in P2(1)/n' 
_shelx_refln_list_code          4 
_shelx_F_calc_maximum      211.77 
_exptl_crystal_F_000       672.00 
_reflns_d_resolution_high  0.7828 
 
loop_ 
 _symmetry_equiv_pos_as_xyz 
 'x, y, z' 
 '-x+1/2, y+1/2, -z+1/2' 
 '-x, -y, -z' 
 'x-1/2, -y-1/2, z-1/2' 
 
_cell_length_a     7.2797 
_cell_length_b    29.1476 
_cell_length_c     7.6889 
_cell_angle_alpha  90.000 
_cell_angle_beta  112.130 
_cell_angle_gamma  90.000 
 
_shelx_F_squared_multiplier     1.000 
 
loop_ 
 _refln_index_h 
 _refln_index_k 
 _refln_index_l 
 _refln_F_squared_calc 
 _refln_F_squared_meas 
 _refln_F_squared_sigma 
 _refln_observed_status 
   2   0   0       78.94       82.15      5.49 o 
   4   0   0     5391.46     5500.86     67.91 o 
   6   0   0      384.67      394.74     18.27 o 
   8   0   0       11.42       10.04      6.88 o 
   1   1   0        4.14       -5.26      3.50 o 
   2   1   0    44844.64    41136.46    703.65 o 
   3   1   0      213.81      233.57      5.74 o 
   4   1   0      811.10      861.19     13.27 o 
   5   1   0      434.11      427.57     10.01 o 
   6   1   0       75.80       67.09      5.38 o 
   7   1   0        2.22        6.63      3.26 o 
   8   1   0       12.93       13.31      4.82 o 
   1   2   0      711.92      734.59     10.58 o 
   2   2   0    17863.92    17794.62    143.89 o 
   3   2   0      189.35      181.14      5.04 o 
   4   2   0      811.80      806.56     12.77 o 
   5   2   0        0.02       -0.21      1.98 o 
   6   2   0      131.72      124.79      6.57 o 
   7   2   0       32.46       41.94      5.01 o 
   8   2   0        2.46        0.62      4.29 o 
   1   3   0     1156.36     1183.04     15.27 o 
   2   3   0     9748.70     9648.50     73.39 o 
   3   3   0     1275.34     1295.15     20.91 o 
   4   3   0      994.76     1024.87     11.74 o 
   5   3   0       22.41       20.67      3.16 o 
   6   3   0      162.61      167.90      7.27 o 
   7   3   0        6.16        5.62      3.57 o 
   8   3   0        0.62        3.59      3.78 o 
   0   4   0     5938.82     5820.93     88.61 o 
   1   4   0     2304.72     2335.22     27.39 o 
   2   4   0      140.26      129.98      3.47 o 
   3   4   0     1577.08     1556.34     14.46 o 
   4   4   0     3709.79     3755.94     46.93 o 
   5   4   0       75.68       72.89      4.83 o 
   6   4   0        2.86        4.22      2.28 o 
   7   4   0       86.40       95.33     11.08 o 
   8   4   0        1.92       -1.97      4.88 o 
   1   5   0       23.93       19.78      2.30 o 
   2   5   0     1741.60     1760.64     24.83 o 
   3   5   0       81.62       94.00      3.92 o 
   4   5   0      319.54      336.21      6.32 o 
   5   5   0       11.66       11.95      2.64 o 
   6   5   0      185.06      165.11      7.20 o 
   7   5   0        6.86        2.26      2.84 o 
   8   5   0       15.36        6.62      6.80 o 
   0   6   0      105.42      103.28      3.60 o 
   1   6   0     8316.18     8236.77     67.76 o 
   2   6   0        0.70        1.29      0.88 o 
   3   6   0      213.73      194.00      3.81 o 
   4   6   0      271.83      263.56      5.62 o 
   5   6   0       27.34       33.67      3.66 o 
   6   6   0      109.35       91.25      9.03 o 
   7   6   0       17.19       29.16      4.91 o 
   8   6   0        4.22        3.36      5.45 o 
   1   7   0        9.97       11.67      2.20 o 
   2   7   0     2981.52     2968.81     33.23 o 
   3   7   0      661.23      680.35      7.60 o 
   4   7   0       26.70       24.86      2.96 o 
   5   7   0      217.63      200.95     10.17 o 
   6   7   0      162.87      173.17      8.85 o 
   7   7   0       17.66       19.18      6.74 o 
   8   7   0       15.75       28.14      7.85 o 
   0   8   0      388.71      374.70     12.18 o 
   1   8   0      238.53      242.56      4.07 o 
   2   8   0      752.27      781.22      9.09 o 
   3   8   0        6.39        5.13      1.22 o 
   4   8   0      129.85      137.24      4.19 o 
   5   8   0       72.95       74.43      7.11 o 
   6   8   0      142.23      146.20      7.67 o 
   7   8   0       39.94       41.71      8.08 o 
   8   8   0       26.36       22.38      7.62 o 
   1   9   0     2810.74     2730.62     24.23 o 
   2   9   0       37.57       41.33      2.17 o 
   3   9   0      722.10      715.57     13.63 o 
   4   9   0       42.37       48.22      2.88 o 
   5   9   0       96.96      108.01      6.20 o 
   6   9   0      102.49      117.01     18.76 o 
   7   9   0       23.74       29.99      7.83 o 
   8   9   0       66.92       55.99      9.97 o 
   0  10   0    11407.93    11136.02    188.05 o 
   1  10   0      852.26      814.22      9.17 o 
   2  10   0      548.46      541.73      6.90 o 
   3  10   0       70.10       64.27      3.36 o 
   4  10   0        0.54        0.74      1.84 o 
   5  10   0      441.44      427.75     11.44 o 
   6  10   0       38.72       47.22      8.22 o 
   7  10   0       26.71        6.47      5.51 o 
   8  10   0        1.88       -0.87      5.21 o 
   1  11   0      320.64      351.14      5.60 o 
   2  11   0      126.79      102.38      3.15 o 
   3  11   0       76.20       88.78      4.37 o 
   4  11   0      428.81      425.88      8.38 o 
   5  11   0      505.57      508.41     18.17 o 
   6  11   0       46.38       59.94     11.58 o 
   7  11   0      110.85       87.33     11.25 o 
   8  11   0        2.83       -0.17      5.17 o 
   0  12   0     1497.21     1487.62     47.42 o 
   1  12   0     1142.19     1127.90     12.17 o 
   2  12   0     2779.72     2886.84     40.59 o 
   3  12   0     2172.82     2255.41     44.24 o 
   4  12   0        1.00        1.72      1.90 o 
   5  12   0       13.46       22.36      9.87 o 
   6  12   0       71.48       53.52      8.44 o 
   7  12   0       38.38       40.21     12.05 o 
   8  12   0        0.68       -0.08      7.82 o 
   1  13   0     4940.47     5131.81     40.95 o 
   2  13   0      243.05      218.45      4.32 o 
   3  13   0     2002.35     1964.18     43.94 o 
   4  13   0       74.76       79.43      4.47 o 
   5  13   0      586.26      571.77     29.04 o 
   6  13   0       95.74      113.90     11.68 o 
   7  13   0       30.24       21.77      7.18 o 
   8  13   0        3.16        7.39      8.12 o 
   0  14   0      150.86      192.55      6.92 o 
   1  14   0     2009.50     2241.10     21.07 o 
   2  14   0       17.53       23.61      1.89 o 
   3  14   0        1.84        7.67      2.47 o 
   4  14   0      393.74      387.70     13.63 o 
   5  14   0       22.48       18.37      5.54 o 
   6  14   0       23.92       22.07      6.86 o 
   7  14   0        6.49       10.44      6.21 o 
   1  15   0       22.95       19.24      2.38 o 
   2  15   0      376.41      344.77     10.99 o 
   3  15   0       54.59       60.01      3.95 o 
   4  15   0       25.91       26.61      5.82 o 
   5  15   0       34.35       37.82      6.82 o 
   6  15   0      140.61      139.73     15.07 o 
   7  15   0        0.29        6.06      5.54 o 
   0  16   0      492.46      490.32     11.75 o 
   1  16   0     2053.94     2074.56     20.54 o 
   2  16   0       76.59       77.98      4.21 o 
   3  16   0      488.21      448.63      9.44 o 
   4  16   0      157.89      175.82      6.43 o 
   5  16   0        0.48        1.26      3.81 o 
   6  16   0        0.84        1.89      5.04 o 
   7  16   0       16.38        6.98      7.05 o 
   1  17   0      306.56      319.70      6.62 o 
   2  17   0       26.63       38.48      3.45 o 
   3  17   0       17.88       17.85      2.89 o 
   4  17   0      206.58      201.11      6.97 o 
   5  17   0        3.57       10.28      4.60 o 
   6  17   0        0.78        4.38      4.81 o 
   7  17   0        1.76       -1.02      6.07 o 
   0  18   0       58.44       72.98      5.11 o 
   1  18   0        5.03        4.18      2.09 o 
   2  18   0        3.29        2.82      2.05 o 
   3  18   0      128.88      144.08      5.85 o 
   4  18   0        0.14       -1.60      2.06 o 
   5  18   0        1.41       -0.46      3.87 o 
   6  18   0        0.13        0.93      4.60 o 
   7  18   0        0.92       11.64      6.98 o 
   1  19   0      372.35      311.89      8.69 o 
   2  19   0      215.35      198.08      6.47 o 
   3  19   0      101.60      100.83      8.40 o 
   4  19   0       14.03       11.82      2.90 o 
   5  19   0       40.37       39.88      7.79 o 
   6  19   0        4.40        4.77      5.32 o 
   7  19   0       16.53       23.93      7.75 o 
   0  20   0      191.86      172.72      7.75 o 
   1  20   0       42.08       32.63      3.76 o 
   2  20   0      354.35      353.15      8.71 o 
   3  20   0      101.34      105.29      5.62 o 
   4  20   0       24.72       21.81      3.58 o 
   5  20   0       26.36       21.76      6.20 o 
   6  20   0       53.03       43.43      9.06 o 
   7  20   0       14.47       20.13     10.47 o 
   1  21   0        7.95       10.70      2.84 o 
   2  21   0       31.71       32.87      4.83 o 
   3  21   0       10.92        9.30      2.84 o 
   4  21   0       62.07       57.76      8.81 o 
   5  21   0        4.28        0.90      8.23 o 
   6  21   0       10.22       14.53      6.53 o 
   7  21   0       52.06       50.86     13.68 o 
   0  22   0      926.90      938.20     28.72 o 
   1  22   0       49.43       33.35      4.05 o 
   2  22   0      132.67      135.11      6.16 o 
   3  22   0       90.67       96.91      5.68 o 
   4  22   0       10.28       13.51      3.94 o 
   5  22   0        2.04        0.98      4.92 o 
   6  22   0       34.59       38.08      8.63 o 
   1  23   0      133.77      143.16      5.83 o 
   2  23   0        3.58        3.70      2.46 o 
   3  23   0       72.14       64.48      6.61 o 
   4  23   0       10.17       16.93      6.01 o 
   5  23   0      308.69      337.49     36.72 o 
   6  23   0       17.86       21.04      6.98 o 
   0  24   0        4.85        8.59      5.73 o 
   1  24   0        0.03       -2.52      2.24 o 
   2  24   0       10.78        7.27      2.73 o 
   3  24   0        9.00        8.33      2.96 o 
   4  24   0       30.43       38.67      5.37 o 
   5  24   0       34.91       31.51      7.40 o 
   6  24   0        0.79       -5.05      5.06 o 
   1  25   0       57.56       53.91      6.60 o 
   2  25   0       32.74       36.02      4.18 o 
   3  25   0       80.82       70.67      5.43 o 
   4  25   0        8.24        5.00      3.56 o 
   5  25   0        3.19        3.59      7.46 o 
   6  25   0        2.14        6.34      6.31 o 
   0  26   0       44.26       35.95      8.51 o 
   1  26   0      162.70      167.66     20.05 o 
   2  26   0        2.44       -1.00      2.33 o 
   3  26   0      503.92      472.56     11.73 o 
   4  26   0       21.65       23.06      4.71 o 
   5  26   0        3.92        1.20      9.81 o 
   6  26   0       30.00       32.36     11.33 o 
   1  27   0      274.80      252.18     11.59 o 
   2  27   0      409.69      353.48     16.63 o 
   3  27   0       17.16       24.12      4.02 o 
   4  27   0        2.50        5.34      3.72 o 
   5  27   0        7.64        8.91      6.50 o 
   0  28   0      738.39      710.25     28.00 o 
   1  28   0      116.49      125.71     25.92 o 
   2  28   0        3.46        5.02      7.14 o 
   3  28   0       38.10       31.98      4.43 o 
   4  28   0      121.41      147.89     14.37 o 
   5  28   0        5.72        3.81      6.09 o 
   1  29   0       69.73       83.35      8.43 o 
   2  29   0      381.23      388.36     15.09 o 
   3  29   0        0.97        0.17      2.92 o 
   4  29   0      112.90      125.07      9.10 o 
   5  29   0       16.47       14.88      6.59 o 
   0  30   0        0.00       -0.47      5.17 o 
   1  30   0       73.59       74.00      8.25 o 
   2  30   0       39.54       46.31      7.01 o 
   3  30   0       70.98       76.56     10.69 o 
   4  30   0        2.37        0.72      3.67 o 
   5  30   0        2.68        7.19      6.12 o 
   1  31   0      102.29      104.17     17.55 o 
   2  31   0        5.38        5.07      4.46 o 
   3  31   0        0.12        1.50      4.00 o 
   4  31   0       12.59       16.41     11.16 o 
   0  32   0      146.05      137.97     15.60 o 
   1  32   0        3.83       15.79      5.43 o 
   2  32   0        6.44        1.38      4.24 o 
   3  32   0        1.03        7.74      4.61 o 
   4  32   0      135.24      158.45     16.54 o 
   1  33   0       60.61       60.35      8.11 o 
   2  33   0       35.18       37.90      6.95 o 
   3  33   0       62.95       66.19      8.86 o 
   0  34   0       17.81       20.22      8.93 o 
   1  34   0       60.14       44.96      7.59 o 
   2  34   0        5.72        9.18      4.94 o 
   3  34   0       66.51       84.93     10.07 o 
   1  35   0       22.59       24.31      6.59 o 
   2  35   0       36.54       65.96      9.17 o 
   0  36   0       65.25       65.52     13.76 o 
   1  36   0       13.21       13.49     12.74 o 
   2  36   0        1.92        1.58      4.94 o 
  -7   0   1       62.57       49.26      7.15 o 
  -5   0   1      616.83      599.72     17.85 o 
  -3   0   1      895.98     1006.30     20.99 o 
  -1   0   1      499.69      460.29     10.90 o 
   1   0   1     3543.11     3497.49     58.43 o 
   3   0   1      411.02      420.88     11.90 o 
   5   0   1      464.27      469.12     26.24 o 
   7   0   1        1.57        1.75      5.47 o 
  -8   1   1       18.42       21.02      4.31 o 
  -7   1   1       35.10       38.26      4.72 o 
  -6   1   1      135.78      130.90      6.28 o 
  -5   1   1        7.37        6.81      2.49 o 
  -4   1   1     2687.39     2603.96     26.21 o 
  -3   1   1       24.88       20.28      2.20 o 
  -2   1   1    16041.62    15962.27    136.65 o 
  -1   1   1     1892.56     1958.87     28.27 o 
   0   1   1     1913.51     1976.53     23.19 o 
   1   1   1      400.48      455.65     14.66 o 
   2   1   1       90.45       70.90      3.32 o 
   3   1   1      539.49      575.58      8.46 o 
   4   1   1       30.56       29.84      2.39 o 
   5   1   1      125.75      132.57      6.47 o 
   6   1   1       79.99       87.24      6.28 o 
   7   1   1       76.20       77.60      9.98 o 
   8   1   1        3.13        3.76      6.45 o 
  -8   2   1       54.52       47.85      6.31 o 
  -7   2   1        2.24        4.53      2.99 o 
  -6   2   1      327.22      318.86      9.33 o 
  -5   2   1        3.33        4.79      2.38 o 
  -4   2   1     4163.99     4048.11     36.49 o 
  -3   2   1      439.07      409.05      8.60 o 
  -2   2   1     6613.84     6668.23     50.39 o 
  -1   2   1     7820.53     7825.43     81.56 o 
   0   2   1     6755.59     6608.53     69.82 o 
   1   2   1     1141.56     1195.85     21.23 o 
   2   2   1      347.82      369.07      6.50 o 
   3   2   1       70.63       68.55      4.39 o 
   4   2   1      570.23      545.20      9.01 o 
   5   2   1       66.40       76.05      5.32 o 
   6   2   1       21.65       27.09      4.10 o 
   7   2   1       11.15        8.96      3.83 o 
   8   2   1       55.03       44.88     11.03 o 
  -8   3   1        4.16        5.12      3.96 o 
  -7   3   1       69.04       71.84      5.99 o 
  -6   3   1      984.27      868.59     16.79 o 
  -5   3   1      118.47      112.08      5.19 o 
  -4   3   1      842.47      839.08     13.95 o 
  -3   3   1      336.25      354.96      6.67 o 
  -2   3   1    15981.11    16254.26    116.51 o 
  -1   3   1       50.99       48.90      3.21 o 
   0   3   1     5354.85     5228.28     91.36 o 
   1   3   1        1.68       -0.81      1.39 o 
   2   3   1      278.65      299.32      5.76 o 
   3   3   1       44.42       34.49      3.13 o 
   4   3   1       17.13       16.87      2.51 o 
   5   3   1        7.35       11.76      2.75 o 
   6   3   1       21.03       15.53      4.01 o 
   7   3   1       18.98       19.09      4.74 o 
   8   3   1        2.81        0.26      6.37 o 
  -8   4   1        3.46        6.45      3.87 o 
  -7   4   1        5.82        7.45      3.04 o 
  -6   4   1     1212.29     1140.46     18.25 o 
  -5   4   1       11.74       10.14      2.78 o 
  -4   4   1      829.53      909.41     13.15 o 
  -3   4   1      596.72      584.66      9.10 o 
  -2   4   1     6285.71     6376.71     48.62 o 
  -1   4   1       39.55       40.33      1.86 o 
   0   4   1      469.05      430.52      8.91 o 
   1   4   1     1064.27     1062.62     11.86 o 
   2   4   1       60.52       60.80      3.54 o 
   3   4   1      507.30      515.35      7.93 o 
   4   4   1        6.12        3.19      1.74 o 
   5   4   1      115.99      137.72      8.70 o 
   6   4   1        3.76        1.02      2.66 o 
   7   4   1       22.05       24.56      6.48 o 
   8   4   1        0.98       -2.96      9.60 o 
  -8   5   1      350.28      317.14     17.81 o 
  -7   5   1        8.84        9.43      4.45 o 
  -6   5   1      152.98      174.41      7.12 o 
  -5   5   1      286.55      267.63      8.97 o 
  -4   5   1     8781.39     8839.60     73.20 o 
  -3   5   1       12.67       13.04      1.52 o 
  -2   5   1     5857.85     5804.74     64.87 o 
  -1   5   1     2396.02     2318.54     17.01 o 
   0   5   1     2016.97     1957.86     22.85 o 
   1   5   1      194.51      189.52      4.48 o 
   2   5   1      982.49      997.28     15.28 o 
   3   5   1       43.58       52.26      2.93 o 
   4   5   1        0.38       -0.24      1.72 o 
   5   5   1        0.15        2.80      2.30 o 
   6   5   1      279.52      290.54     14.65 o 
   7   5   1       17.58       22.50      6.68 o 
   8   5   1       41.52       45.47      9.32 o 
  -8   6   1      395.89      348.53     13.38 o 
  -7   6   1       87.60       81.04      7.12 o 
  -6   6   1     1070.52     1047.23     20.54 o 
  -5   6   1       44.53       45.74      3.99 o 
  -4   6   1     1020.27     1068.46     12.73 o 
  -3   6   1      877.95      853.99      8.17 o 
  -2   6   1     4755.54     4632.27     32.10 o 
  -1   6   1     2950.73     2840.32     20.51 o 
   0   6   1      299.05      278.79      4.56 o 
   1   6   1     1380.66     1399.03     37.81 o 
   2   6   1      919.13      920.74     15.54 o 
   3   6   1      347.63      343.05     14.59 o 
   4   6   1      282.94      296.08      8.75 o 
   5   6   1       27.94       30.54      4.03 o 
   6   6   1        6.42        9.56      4.62 o 
   7   6   1        4.64        5.01      5.01 o 
   8   6   1       19.09       20.89      6.98 o 
  -8   7   1        1.05        7.53      5.71 o 
  -7   7   1      159.62      168.96      8.99 o 
  -6   7   1      662.78      624.21     13.09 o 
  -5   7   1       97.71      103.81      5.26 o 
  -4   7   1     1008.12     1004.73     17.49 o 
  -3   7   1     3164.86     3050.63     23.60 o 
  -2   7   1      805.98      819.44      9.07 o 
  -1   7   1     1072.54     1063.73      9.63 o 
   0   7   1      313.07      295.54      4.78 o 
   1   7   1      453.91      458.60     10.42 o 
   2   7   1      378.28      419.13      6.68 o 
   3   7   1      703.92      680.08     15.77 o 
   4   7   1        1.05        0.09      1.40 o 
   5   7   1       30.90       35.62      4.49 o 
   6   7   1      121.13      130.48     11.63 o 
   7   7   1        8.38        5.92      5.36 o 
   8   7   1       16.69       21.77     14.92 o 
  -8   8   1      189.56      183.31     14.81 o 
  -7   8   1      262.10      244.34     12.17 o 
  -6   8   1      180.09      193.58      8.58 o 
  -5   8   1      785.39      792.16     13.46 o 
  -4   8   1      126.11      130.86      5.26 o 
  -3   8   1      403.28      425.94      7.53 o 
  -2   8   1      241.43      228.88      5.77 o 
  -1   8   1      316.98      300.22      4.55 o 
   0   8   1      517.03      475.56      6.46 o 
   1   8   1     2886.88     2924.31     29.91 o 
   2   8   1       40.16       33.49      1.81 o 
   3   8   1      133.51      140.08      4.05 o 
   4   8   1       82.33       80.69      4.47 o 
   5   8   1        6.30        6.15      4.10 o 
   6   8   1        1.35       -0.44      4.19 o 
   7   8   1       20.99       23.03      6.98 o 
   8   8   1        5.36        8.90      6.73 o 
  -8   9   1      111.22      113.28     14.28 o 
  -7   9   1       75.48       73.43      6.88 o 
  -6   9   1        7.11        6.98      3.42 o 
  -5   9   1       70.72       83.01      5.56 o 
  -4   9   1      291.05      278.85      5.71 o 
  -3   9   1      337.81      345.24      5.66 o 
  -2   9   1      298.08      286.71      4.83 o 
  -1   9   1       10.84       19.87      5.77 o 
   0   9   1     1652.37     1587.68     15.16 o 
   1   9   1      531.44      487.33     11.45 o 
   2   9   1      448.13      413.98      8.70 o 
   3   9   1        2.21        1.37      1.21 o 
   4   9   1       20.35       21.49      2.73 o 
   5   9   1       21.61       21.29      5.54 o 
   6   9   1       19.87       25.04      6.99 o 
   7   9   1       17.21       18.90      6.86 o 
  -8  10   1       14.80       16.38      7.27 o 
  -7  10   1       75.74       66.87     22.76 o 
  -6  10   1       16.85       18.19      3.76 o 
  -5  10   1      258.46      261.57      7.59 o 
  -4  10   1        0.62        1.00      1.65 o 
  -3  10   1      204.26      235.05      4.80 o 
  -2  10   1      450.61      425.62      6.09 o 
  -1  10   1      239.49      249.83      5.26 o 
   0  10   1       98.99      110.58      3.30 o 
   1  10   1      277.51      240.61      6.53 o 
   2  10   1      111.40      109.62      3.22 o 
   3  10   1      473.73      493.65      7.65 o 
   4  10   1       53.33       69.07      9.29 o 
   5  10   1        4.38        5.87      3.98 o 
   6  10   1       26.44       24.87      6.71 o 
   7  10   1        5.10        2.26      5.07 o 
  -8  11   1        0.84       -2.43      4.66 o 
  -7  11   1       38.82       35.66     13.81 o 
  -6  11   1        0.20        0.89      2.66 o 
  -5  11   1       21.31       25.64      3.90 o 
  -4  11   1       52.46       58.01      3.06 o 
  -3  11   1      619.12      639.69      8.36 o 
  -2  11   1       38.98       44.58      2.41 o 
  -1  11   1      442.32      412.39      5.89 o 
   0  11   1        0.05       -1.12      1.06 o 
   1  11   1       22.47       28.49      2.94 o 
   2  11   1       39.07       42.43      6.00 o 
   3  11   1       45.83       42.93      2.64 o 
   4  11   1       40.23       47.63      4.83 o 
   5  11   1       88.58       81.62      9.31 o 
   6  11   1       73.41       75.16     21.09 o 
   7  11   1        6.96       -2.68      5.19 o 
  -8  12   1       11.99       14.32      6.64 o 
  -7  12   1        0.70        1.25      4.38 o 
  -6  12   1       39.27       40.86      7.36 o 
  -5  12   1      189.85      198.23     19.19 o 
  -4  12   1        0.38       -1.14      1.49 o 
  -3  12   1      101.16      103.33      3.68 o 
  -2  12   1      730.91      652.89      8.18 o 
  -1  12   1     1396.98     1399.12     13.04 o 
   0  12   1      387.46      379.03      8.51 o 
   1  12   1     1134.19     1159.85     16.48 o 
   2  12   1       12.40       21.11      4.92 o 
   3  12   1        9.07       11.91      3.21 o 
   4  12   1      569.66      539.87     12.90 o 
   5  12   1        0.73        2.15      5.43 o 
   6  12   1       87.50       76.32     10.21 o 
   7  12   1        6.26       -0.44      4.75 o 
  -8  13   1        2.93        9.29      6.69 o 
  -7  13   1       11.74       11.58      6.97 o 
  -6  13   1       93.57       96.57     10.50 o 
  -5  13   1       17.23       15.20      4.89 o 
  -4  13   1       24.30       25.99      2.83 o 
  -3  13   1       42.54       39.66      2.62 o 
  -2  13   1      199.76      217.28      6.16 o 
  -1  13   1     1032.71     1040.56     10.92 o 
   0  13   1     1187.79     1128.71     13.02 o 
   1  13   1     1150.84     1241.00     23.62 o 
   2  13   1      480.75      476.10     10.49 o 
   3  13   1      480.81      477.21      9.91 o 
   4  13   1        1.43       -0.09      2.55 o 
   5  13   1       19.92       20.18      5.92 o 
   6  13   1       78.88       91.89     11.23 o 
   7  13   1       12.64       27.77      7.93 o 
  -8  14   1        0.32       -1.89      5.38 o 
  -7  14   1       15.36       22.78      6.97 o 
  -6  14   1        5.37        5.72      5.12 o 
  -5  14   1      250.00      248.31     25.05 o 
  -4  14   1       21.80       31.71      4.51 o 
  -3  14   1      994.24      956.49     11.30 o 
  -2  14   1      113.91      112.97      3.73 o 
  -1  14   1     1456.69     1509.25     17.78 o 
   0  14   1      553.04      556.90      7.19 o 
   1  14   1      601.64      570.20     15.74 o 
   2  14   1       96.35      108.55      5.88 o 
   3  14   1        7.07        8.84      3.92 o 
   4  14   1       43.28       44.93      4.92 o 
   5  14   1      435.44      450.81     30.69 o 
   6  14   1        4.73        6.24      5.21 o 
   7  14   1       56.79       69.58     11.52 o 
  -8  15   1        8.99        6.03      8.89 o 
  -7  15   1       70.37       63.97     10.24 o 
  -6  15   1        0.79       -0.17      3.80 o 
  -5  15   1       43.16       44.57     11.90 o 
  -4  15   1      154.49      153.75      5.74 o 
  -3  15   1     1016.48     1018.86     20.94 o 
  -2  15   1     1098.96     1093.94     12.00 o 
  -1  15   1       26.35       45.82      2.59 o 
   0  15   1      638.04      754.71      8.91 o 
   1  15   1      687.16      757.80     18.44 o 
   2  15   1      228.10      234.82      9.61 o 
   3  15   1      441.11      425.41     16.44 o 
   4  15   1       73.72       79.41      6.22 o 
   5  15   1        6.81       -1.94      4.22 o 
   6  15   1       72.16       74.03     10.17 o 
   7  15   1      111.81      130.44     37.49 o 
  -8  16   1       26.69       35.05     11.97 o 
  -7  16   1       13.78       17.06      6.62 o 
  -6  16   1       58.01       71.62     21.18 o 
  -5  16   1      107.30      120.25     10.37 o 
  -4  16   1        7.21        6.27      2.27 o 
  -3  16   1      440.01      443.11      9.77 o 
  -2  16   1        0.31        3.25      1.67 o 
  -1  16   1        3.48       10.98      2.77 o 
   0  16   1      253.98      274.75      8.33 o 
   1  16   1      208.20      203.68      7.56 o 
   2  16   1       14.31        8.95      3.21 o 
   3  16   1      325.78      318.90     15.10 o 
   4  16   1       45.26       51.16      5.41 o 
   5  16   1      207.04      202.60     13.07 o 
   6  16   1      100.88       96.13     11.80 o 
   7  16   1       25.92       34.13      8.53 o 
  -7  17   1        3.59        6.75     11.05 o 
  -6  17   1        6.06        2.28      4.62 o 
  -5  17   1      170.83      198.04     25.80 o 
  -4  17   1      229.71      210.76      7.21 o 
  -3  17   1      308.46      303.18      8.16 o 
  -2  17   1     1087.69     1110.07     12.55 o 
  -1  17   1     1464.57     1445.87     14.76 o 
   0  17   1      149.08      153.83      4.10 o 
   1  17   1       36.82       54.65      4.45 o 
   2  17   1      137.65      125.71      6.21 o 
   3  17   1       42.46       41.72      4.11 o 
   4  17   1      161.33      167.35      8.30 o 
   5  17   1       42.86       40.40      8.33 o 
   6  17   1       81.35       99.18     12.22 o 
   7  17   1       23.31       18.87      7.59 o 
  -7  18   1       71.37       87.88     11.71 o 
  -6  18   1        0.95        5.28      5.03 o 
  -5  18   1      176.37      173.66     14.45 o 
  -4  18   1        0.83        1.30      2.21 o 
  -3  18   1      293.05      295.99      7.68 o 
  -2  18   1       12.55       13.74      2.65 o 
  -1  18   1       41.93       47.81      2.92 o 
   0  18   1      106.09      113.07      4.42 o 
   1  18   1     1546.89     1490.65     30.32 o 
   2  18   1      244.48      254.71      8.62 o 
   3  18   1      570.85      547.11     25.91 o 
   4  18   1        0.34       -4.22      2.81 o 
   5  18   1       17.08        4.79      4.84 o 
   6  18   1        6.09        1.72      5.72 o 
   7  18   1        4.33       16.11      9.70 o 
  -7  19   1       20.05       16.60      9.19 o 
  -6  19   1        6.57        1.02      9.83 o 
  -5  19   1       20.25       15.71      5.52 o 
  -4  19   1       13.46        7.65      2.65 o 
  -3  19   1      274.54      268.03      7.48 o 
  -2  19   1        1.15        0.97      1.88 o 
  -1  19   1        6.27       10.82      1.99 o 
   0  19   1     1327.59     1296.64     36.11 o 
   1  19   1       17.39       26.39      3.76 o 
   2  19   1       17.73       13.56      5.34 o 
   3  19   1       34.38       41.49      4.27 o 
   4  19   1       14.21       14.11      4.05 o 
   5  19   1       17.71       23.02      6.80 o 
   6  19   1        1.31       -1.17      7.99 o 
   7  19   1        8.07       12.78     10.22 o 
  -7  20   1        0.85        3.10     12.01 o 
  -6  20   1       12.59       13.52      6.17 o 
  -5  20   1       57.77       49.24      8.14 o 
  -4  20   1       91.18       87.19      5.34 o 
  -3  20   1       68.68       65.66      4.58 o 
  -2  20   1      654.14      644.97     11.40 o 
  -1  20   1        0.04       -0.29      1.53 o 
   0  20   1       64.07       73.61     11.42 o 
   1  20   1       10.27        9.89      3.14 o 
   2  20   1       84.36       83.53      5.99 o 
   3  20   1      266.45      257.36      8.30 o 
   4  20   1       87.97       88.00      6.99 o 
   5  20   1       83.54       72.53     21.31 o 
   6  20   1       10.69       13.55      6.97 o 
  -7  21   1       82.01       80.29     13.46 o 
  -6  21   1       51.19       37.18      8.27 o 
  -5  21   1      244.85      263.37     14.37 o 
  -4  21   1       25.83       21.74      3.46 o 
  -3  21   1       65.30       74.36      4.89 o 
  -2  21   1       10.17        7.53      3.09 o 
  -1  21   1      370.69      360.40      9.62 o 
   0  21   1       12.64       15.59      3.21 o 
   1  21   1      147.88      150.45      8.07 o 
   2  21   1       96.98       86.43     10.81 o 
   3  21   1      199.00      194.41     10.38 o 
   4  21   1        6.03        6.23      3.32 o 
   5  21   1        0.08        0.82     10.45 o 
   6  21   1        5.48       14.91     11.24 o 
  -7  22   1        7.34       10.09      9.75 o 
  -6  22   1        5.12        9.32      8.08 o 
  -5  22   1      128.08      143.40     12.29 o 
  -4  22   1        9.23       10.17      2.96 o 
  -3  22   1      146.57      148.09      6.42 o 
  -2  22   1      331.10      321.81      8.35 o 
  -1  22   1       91.99       89.45      5.60 o 
   0  22   1        0.07       -3.14      2.39 o 
   1  22   1        0.23        2.38      2.62 o 
   2  22   1       59.20       57.65      5.53 o 
   3  22   1       30.73       30.24      4.08 o 
   4  22   1        0.02        1.99      3.42 o 
   5  22   1        1.14       -3.44     11.45 o 
   6  22   1       14.67       10.84      6.46 o 
  -7  23   1        6.07       -1.58      8.55 o 
  -6  23   1        0.08        5.21      5.56 o 
  -5  23   1       32.48       18.77      6.41 o 
  -4  23   1      187.48      194.40      7.57 o 
  -3  23   1       13.91       15.60      3.17 o 
  -2  23   1       13.38        9.32      2.66 o 
  -1  23   1       67.98       67.97     15.77 o 
   0  23   1      788.57      745.16     15.05 o 
   1  23   1        6.24        4.15      2.70 o 
   2  23   1       30.99       30.01      4.40 o 
   3  23   1      282.58      271.15     13.79 o 
   4  23   1       17.11       17.69      6.49 o 
   5  23   1        5.33        2.01      5.55 o 
   6  23   1       24.58       20.79      7.82 o 
  -6  24   1       53.53       51.26      9.59 o 
  -5  24   1       26.09       25.41      6.92 o 
  -4  24   1       64.65       60.11      6.27 o 
  -3  24   1       59.68       68.70      5.12 o 
  -2  24   1      178.36      177.99      7.77 o 
  -1  24   1        0.01        3.67      3.70 o 
   0  24   1      609.31      569.33     13.24 o 
   1  24   1      196.33      190.29     10.18 o 
   2  24   1       60.75       59.64      5.72 o 
   3  24   1       44.88       49.01      4.99 o 
   4  24   1      201.50      222.62     15.62 o 
   5  24   1      117.93      109.30     12.63 o 
   6  24   1        0.72        3.29      8.29 o 
  -6  25   1       17.29       14.40      7.24 o 
  -5  25   1        9.86       11.04      5.85 o 
  -4  25   1        0.15        2.29      2.58 o 
  -3  25   1       18.55       22.64      3.65 o 
  -2  25   1        5.85        1.90      2.53 o 
  -1  25   1      118.32      114.91     12.12 o 
   0  25   1        3.36       10.62      4.16 o 
   1  25   1       80.53       70.56      6.08 o 
   2  25   1      278.17      243.06     20.37 o 
   3  25   1        0.33        0.49      2.75 o 
   4  25   1       28.20       27.56      8.39 o 
   5  25   1       57.00       64.50     18.23 o 
  -6  26   1        7.15       11.52      6.62 o 
  -5  26   1        5.99        7.15      5.64 o 
  -4  26   1      118.14      117.57      8.17 o 
  -3  26   1       32.28       32.43      4.83 o 
  -2  26   1      109.74      111.29      8.49 o 
  -1  26   1        5.26        7.46      3.83 o 
   0  26   1       96.49       79.60      7.69 o 
   1  26   1      148.18      130.43      7.85 o 
   2  26   1      180.57      202.04      9.49 o 
   3  26   1       27.99       23.59      4.16 o 
   4  26   1        2.11        5.65      3.83 o 
   5  26   1       48.60       46.48      9.26 o 
  -6  27   1        4.64        6.10      6.34 o 
  -5  27   1       16.77        3.96      5.69 o 
  -4  27   1      168.70      158.63      8.94 o 
  -3  27   1      109.53      105.16     10.39 o 
  -2  27   1        7.58       14.08      4.38 o 
  -1  27   1      365.65      357.42     13.81 o 
   0  27   1       71.22       87.98     14.45 o 
   1  27   1        8.88       12.21      6.88 o 
   2  27   1      269.38      254.05      8.98 o 
   3  27   1      303.54      274.63     11.67 o 
   4  27   1      140.92      155.43      9.53 o 
   5  27   1       19.94       12.04      6.67 o 
  -5  28   1       89.37       97.58     12.10 o 
  -4  28   1        0.44        6.68      6.28 o 
  -3  28   1       96.56      114.07     13.53 o 
  -2  28   1      113.61      107.06      9.04 o 
  -1  28   1      310.86      302.80     21.09 o 
   0  28   1       42.87       38.76     10.62 o 
   1  28   1      928.16      858.95     22.40 o 
   2  28   1      174.06      176.14      7.85 o 
   3  28   1      126.53      119.99     10.20 o 
   4  28   1       93.65       89.70     13.64 o 
   5  28   1       11.73        8.09      7.05 o 
  -5  29   1        0.60       -2.84      6.50 o 
  -4  29   1        1.75        9.46      4.76 o 
  -3  29   1      413.08      423.71     15.97 o 
  -2  29   1      199.54      202.53     11.23 o 
  -1  29   1      248.44      226.62     12.95 o 
   0  29   1       74.79       47.89      7.08 o 
   1  29   1       34.64       36.39     10.51 o 
   2  29   1       21.14       14.53      4.57 o 
   3  29   1       70.01       90.71     12.97 o 
   4  29   1        1.06        1.68      3.92 o 
  -5  30   1        2.86        0.13      8.21 o 
  -4  30   1       25.28       35.39      8.76 o 
  -3  30   1        7.18       12.65      4.73 o 
  -2  30   1        0.42        2.01      3.94 o 
  -1  30   1       55.70       62.10      7.78 o 
   0  30   1        4.87       -1.04      3.94 o 
   1  30   1       95.77       98.87      9.35 o 
   2  30   1        0.03       -0.16      3.59 o 
   3  30   1      141.75      128.49      7.83 o 
   4  30   1        3.03        6.20      4.22 o 
  -5  31   1       37.40       45.39     13.12 o 
  -4  31   1        9.06       14.02      6.54 o 
  -3  31   1        0.85       10.91      4.51 o 
  -2  31   1        0.14        1.18      4.20 o 
  -1  31   1       18.73       28.28      6.03 o 
   0  31   1       14.97       20.68      5.64 o 
   1  31   1        7.56        9.30      5.02 o 
   2  31   1       20.27       23.58      5.89 o 
   3  31   1        7.12       17.35      4.70 o 
   4  31   1        1.13        3.18      4.06 o 
  -4  32   1        0.36        4.23      6.15 o 
  -3  32   1       41.63       67.84      8.64 o 
  -2  32   1       22.04       22.28      5.82 o 
  -1  32   1       79.00       91.49      9.68 o 
   0  32   1       18.93       25.79      6.31 o 
   1  32   1        0.34        1.04      3.89 o 
   2  32   1        3.41        1.43      4.35 o 
   3  32   1       33.18       39.21      6.98 o 
  -4  33   1       47.28       81.85     12.78 o 
  -3  33   1        1.97       11.12      5.23 o 
  -2  33   1        3.14        1.81      4.32 o 
  -1  33   1       12.02       34.76      7.05 o 
   0  33   1      102.20      135.51     13.76 o 
   1  33   1        0.00       -3.99      4.15 o 
   2  33   1        5.08        1.56      4.45 o 
   3  33   1        3.15        2.47      4.62 o 
  -3  34   1       14.49        8.31      5.39 o 
  -2  34   1       85.35       97.54     10.46 o 
  -1  34   1       15.52       19.26      6.12 o 
   0  34   1       26.00       24.35      6.72 o 
   1  34   1        9.03        6.32      5.18 o 
   2  34   1        7.71        6.20      5.22 o 
   3  34   1        2.90        0.19      4.64 o 
  -3  35   1      110.67      134.14     17.12 o 
  -2  35   1       13.74       12.63      5.56 o 
  -1  35   1       44.72       36.78      8.98 o 
   0  35   1        2.00        4.03      5.33 o 
   1  35   1       23.07       26.91      7.86 o 
   2  35   1        0.13        2.56      4.89 o 
  -2  36   1        0.06       -1.86      4.62 o 
  -1  36   1       17.34       29.55      6.88 o 
   0  36   1        0.46        5.45      5.77 o 
   1  36   1       41.05       49.59     10.71 o 
   0  37   1        6.89        8.60      6.14 o 
  -8   0   2        8.42       15.44      5.14 o 
  -6   0   2       76.65       66.88      7.18 o 
  -4   0   2       40.30       27.17      6.37 o 
  -2   0   2     1751.92     1703.50     23.09 o 
   0   0   2     5309.39     4913.25     78.13 o 
   2   0   2     3492.02     3309.64     63.56 o 
   4   0   2      234.57      235.57      8.34 o 
   6   0   2       48.14       49.62      7.66 o 
  -9   1   2        7.71       13.11      4.79 o 
  -8   1   2        0.93        3.42      3.09 o 
  -7   1   2        0.54        3.09      3.68 o 
  -6   1   2       27.30       26.85      3.63 o 
  -5   1   2        0.12        3.97      1.90 o 
  -4   1   2       85.83       69.48      3.98 o 
  -3   1   2      173.46      166.38      4.69 o 
  -2   1   2     5956.68     5717.34     51.43 o 
  -1   1   2        8.14       11.44      4.42 o 
   0   1   2     8389.58     8315.54     89.00 o 
   1   1   2       35.39       34.37      3.78 o 
   2   1   2      540.59      580.84     28.53 o 
   3   1   2       14.33       20.89      2.76 o 
   4   1   2      794.28      824.83     12.48 o 
   5   1   2       28.67       34.90      7.43 o 
   6   1   2        0.01        2.71      3.25 o 
   7   1   2       20.91        3.46      6.37 o 
  -9   2   2        3.21       13.93      4.70 o 
  -8   2   2        2.44       -0.14      2.86 o 
  -7   2   2       19.21       19.08      3.77 o 
  -6   2   2       64.76       61.51      6.05 o 
  -5   2   2      224.48      219.61      6.84 o 
  -4   2   2      327.50      330.18      7.37 o 
  -3   2   2      139.47      142.71      4.56 o 
  -2   2   2       95.26       83.00      3.22 o 
  -1   2   2      765.38      798.35     13.48 o 
   0   2   2      235.27      188.68     10.19 o 
   1   2   2       17.96       33.22      3.68 o 
   2   2   2      296.03      310.04      8.21 o 
   3   2   2      533.03      543.66     12.17 o 
   4   2   2       16.67       17.74      2.68 o 
   5   2   2       65.34       72.40      5.45 o 
   6   2   2      119.98      126.35      8.50 o 
   7   2   2        8.64       27.23      9.23 o 
  -9   3   2        0.03        2.45      4.21 o 
  -8   3   2       55.18       51.02      5.83 o 
  -7   3   2       51.57       58.33      8.40 o 
  -6   3   2       18.46       24.94      4.03 o 
  -5   3   2        7.25        9.91      2.48 o 
  -4   3   2       62.93       58.14      3.65 o 
  -3   3   2        7.06        4.01      1.68 o 
  -2   3   2      152.91      157.92      4.19 o 
  -1   3   2        6.92        8.64      2.30 o 
   0   3   2      225.39      206.94      5.49 o 
   1   3   2      315.73      318.66      7.39 o 
   2   3   2        1.41       -2.66      1.77 o 
   3   3   2      718.91      765.12     10.94 o 
   4   3   2      164.73      157.33      5.35 o 
   5   3   2        0.76       -0.32      2.44 o 
   6   3   2       20.91       21.24      4.58 o 
   7   3   2       60.10       56.58      9.50 o 
  -9   4   2       43.86       39.02      6.64 o 
  -8   4   2        8.23        6.61      3.60 o 
  -7   4   2        7.37        8.79      3.77 o 
  -6   4   2      123.82      131.83      6.12 o 
  -5   4   2        5.25        5.44      2.07 o 
  -4   4   2        1.62        4.94      1.98 o 
  -3   4   2        0.74        0.53      0.99 o 
  -2   4   2     1627.76     1521.08     24.46 o 
  -1   4   2      199.91      228.27      5.81 o 
   0   4   2      154.85      162.92      4.97 o 
   1   4   2     1770.25     1845.47     21.62 o 
   2   4   2      932.23      927.77     14.90 o 
   3   4   2       42.55       40.97      3.35 o 
   4   4   2      111.73      113.32      4.80 o 
   5   4   2      105.97      114.76      7.63 o 
   6   4   2      148.82      169.42     26.37 o 
   7   4   2       19.34       16.48      8.38 o 
  -9   5   2       22.09       32.94      5.93 o 
  -8   5   2        3.07        4.43      3.75 o 
  -7   5   2        5.20        7.89      2.91 o 
  -6   5   2      261.45      234.31      8.49 o 
  -5   5   2      406.86      392.83      9.03 o 
  -4   5   2        5.04        8.42      1.61 o 
  -3   5   2     1082.44     1050.70     13.33 o 
  -2   5   2      659.51      701.60      8.81 o 
  -1   5   2       52.37       56.66      2.81 o 
   0   5   2       37.43       34.13      3.25 o 
   1   5   2     4362.28     4547.54     43.88 o 
   2   5   2      224.36      234.96      7.57 o 
   3   5   2      798.30      747.50     16.67 o 
   4   5   2       17.51       22.11      2.76 o 
   5   5   2      105.45      106.74      6.97 o 
   6   5   2        4.09        1.16      4.44 o 
   7   5   2       48.05       58.70      9.69 o 
  -9   6   2        7.50        7.94      4.45 o 
  -8   6   2      254.15      233.29     11.57 o 
  -7   6   2       71.97       78.22      6.05 o 
  -6   6   2      110.91      120.02      6.20 o 
  -5   6   2      145.35      154.42      7.86 o 
  -4   6   2      997.40      940.47     17.91 o 
  -3   6   2       15.00       17.25      1.73 o 
  -2   6   2     1909.98     1964.80     22.71 o 
  -1   6   2     1479.35     1497.38     15.15 o 
   0   6   2      275.93      259.57      5.39 o 
   1   6   2       69.37       71.70      3.74 o 
   2   6   2      836.18      852.58     12.04 o 
   3   6   2        5.13        3.15      1.92 o 
   4   6   2       51.93       52.32      3.74 o 
   5   6   2       21.67        9.97      4.32 o 
   6   6   2       42.65       49.15     21.35 o 
   7   6   2        0.15        2.46      5.42 o 
  -8   7   2      216.30      181.82      9.82 o 
  -7   7   2        4.72        4.12      4.29 o 
  -6   7   2      394.31      405.43     10.29 o 
  -5   7   2       59.12       58.89      4.30 o 
  -4   7   2        9.93       10.08      2.08 o 
  -3   7   2     1160.94     1182.57     11.80 o 
  -2   7   2      163.95      145.32      3.73 o 
  -1   7   2      568.78      542.04      6.71 o 
   0   7   2     3495.10     3639.71     36.16 o 
   1   7   2     1508.51     1631.80     36.50 o 
   2   7   2       18.17       27.89      2.32 o 
   3   7   2       64.99       74.19      3.84 o 
   4   7   2      286.29      300.22      7.98 o 
   5   7   2       25.63       15.66     13.04 o 
   6   7   2       26.31       21.79      6.50 o 
   7   7   2        1.01        3.67      5.48 o 
  -8   8   2        1.69        6.98      4.50 o 
  -7   8   2       10.52       11.18      3.51 o 
  -6   8   2      280.65      257.61      8.27 o 
  -5   8   2        3.02        3.92      2.21 o 
  -4   8   2     1449.64     1391.44     25.55 o 
  -3   8   2       77.28       70.51      2.93 o 
  -2   8   2      338.28      345.55      5.61 o 
  -1   8   2      638.10      612.79      7.34 o 
   0   8   2        3.66        6.57      2.22 o 
   1   8   2      267.41      274.79      5.73 o 
   2   8   2      787.64      775.36     12.26 o 
   3   8   2       61.09       59.24      3.50 o 
   4   8   2       15.33       10.63      3.94 o 
   5   8   2      289.03      284.03     14.41 o 
   6   8   2       74.03       74.54      9.83 o 
   7   8   2        2.72        8.86      5.91 o 
  -8   9   2       69.89       68.09      7.33 o 
  -7   9   2        1.33        4.06      3.00 o 
  -6   9   2       17.55       18.50      3.27 o 
  -5   9   2       22.50       28.24      4.33 o 
  -4   9   2       64.96       69.34      3.11 o 
  -3   9   2      196.06      180.06      5.08 o 
  -2   9   2       41.29       46.78      2.75 o 
  -1   9   2        0.86        1.89      1.13 o 
   0   9   2     2103.78     2213.58     49.66 o 
   1   9   2      466.98      457.96     14.45 o 
   2   9   2       42.91       38.56      2.70 o 
   3   9   2      276.02      291.33     11.69 o 
   4   9   2      108.29      114.92      7.24 o 
   5   9   2        1.05        4.07      5.88 o 
   6   9   2        0.43       -1.19      4.32 o 
   7   9   2       33.83       39.83      9.02 o 
  -8  10   2       85.56      100.08     11.57 o 
  -7  10   2        5.65        9.78      3.65 o 
  -6  10   2      146.31      140.10     10.99 o 
  -5  10   2        9.83       11.19      3.46 o 
  -4  10   2       11.41       14.95      1.91 o 
  -3  10   2       13.54       10.64      2.43 o 
  -2  10   2      193.59      178.40      5.61 o 
  -1  10   2     1120.43     1133.51     11.27 o 
   0  10   2      548.55      602.53     16.82 o 
   1  10   2       63.00       63.57      3.23 o 
   2  10   2     2344.00     2345.56     48.03 o 
   3  10   2      273.96      275.16     11.50 o 
   4  10   2      348.08      362.43     13.57 o 
   5  10   2        2.03        2.49      9.15 o 
   6  10   2        0.01        7.43     10.32 o 
   7  10   2        2.20       10.66      6.64 o 
  -8  11   2        5.62        2.08      7.54 o 
  -7  11   2       16.80       14.47      7.39 o 
  -6  11   2      148.12      161.43     23.42 o 
  -5  11   2       80.31       73.86      6.10 o 
  -4  11   2       88.09       80.50      3.46 o 
  -3  11   2      300.14      306.29      5.89 o 
  -2  11   2      634.03      599.25      8.03 o 
  -1  11   2        8.47        5.46      1.66 o 
   0  11   2     3423.68     3503.07     85.85 o 
   1  11   2      427.38      482.32     18.51 o 
   2  11   2      905.37      961.34     25.73 o 
   3  11   2       13.30       12.39      4.83 o 
   4  11   2      576.89      621.76     14.99 o 
   5  11   2        0.42        4.06      4.53 o 
   6  11   2       54.48       59.31     13.21 o 
   7  11   2       30.64       36.29      8.75 o 
  -8  12   2        8.96        2.65      9.34 o 
  -7  12   2       73.64       62.43      9.26 o 
  -6  12   2        3.02       -2.56      3.59 o 
  -5  12   2      338.87      336.73     10.51 o 
  -4  12   2      155.92      159.37      4.64 o 
  -3  12   2       41.95       46.64      3.17 o 
  -2  12   2       65.16       64.41      2.97 o 
  -1  12   2      869.86      779.60     10.84 o 
   0  12   2      300.36      350.05      6.62 o 
   1  12   2       10.43        0.05      2.38 o 
   2  12   2        9.40        9.44      5.09 o 
   3  12   2      257.48      247.36     10.83 o 
   4  12   2     1192.89     1126.11     20.93 o 
   5  12   2       97.72      106.28     11.09 o 
   6  12   2      264.93      280.48     17.82 o 
   7  12   2        0.50       -1.90      5.56 o 
  -8  13   2        0.21        5.71      5.91 o 
  -7  13   2        5.16       10.68      5.51 o 
  -6  13   2       21.22       20.74      5.74 o 
  -5  13   2        2.56        2.62      3.55 o 
  -4  13   2       61.80       67.23      3.41 o 
  -3  13   2      316.82      307.88      6.14 o 
  -2  13   2       14.03       18.43      2.12 o 
  -1  13   2      459.35      450.88      6.75 o 
   0  13   2        0.11        0.74      1.44 o 
   1  13   2      184.81      156.80      6.47 o 
   2  13   2      463.96      465.90     17.00 o 
   3  13   2       35.12       43.68      4.85 o 
   4  13   2      736.73      719.64     16.50 o 
   5  13   2       62.38       68.62      9.62 o 
   6  13   2      163.24      169.38     14.53 o 
   7  13   2       29.30       55.46     14.19 o 
  -8  14   2       51.83       69.73     10.97 o 
  -7  14   2        0.13        2.01      4.53 o 
  -6  14   2        1.83        1.07      4.14 o 
  -5  14   2        1.82        6.99      4.25 o 
  -4  14   2      390.59      371.28      7.17 o 
  -3  14   2       67.94       74.33      3.53 o 
  -2  14   2      970.80      981.40     11.44 o 
  -1  14   2      283.65      251.77      5.59 o 
   0  14   2      895.69      911.39     13.46 o 
   1  14   2       35.79       31.28      4.31 o 
   2  14   2      903.74      887.12     16.54 o 
   3  14   2      333.86      315.16     10.10 o 
   4  14   2      317.93      328.15     16.54 o 
   5  14   2        0.03       -1.93      4.15 o 
   6  14   2      754.99      749.07     26.70 o 
   7  14   2       72.59       65.91     14.49 o 
  -8  15   2        0.55        7.01      6.74 o 
  -7  15   2       61.78       80.15     10.64 o 
  -6  15   2      171.86      168.89     12.48 o 
  -5  15   2      228.73      219.51     25.47 o 
  -4  15   2       92.24       95.88      6.69 o 
  -3  15   2      285.14      278.75      6.19 o 
  -2  15   2      223.70      216.20      5.69 o 
  -1  15   2       66.63       68.80      3.05 o 
   0  15   2      312.29      311.27      7.29 o 
   1  15   2     1109.97     1066.90     28.15 o 
   2  15   2      417.80      395.87     10.92 o 
   3  15   2      225.80      212.61     10.07 o 
   4  15   2      347.53      343.53     12.06 o 
   5  15   2       18.41       20.91      6.69 o 
   6  15   2        7.10       23.55      7.49 o 
  -8  16   2        0.29        4.74      6.21 o 
  -7  16   2       12.04       15.44      6.08 o 
  -6  16   2       66.23       68.22      9.10 o 
  -5  16   2       36.52       44.10      9.40 o 
  -4  16   2      121.35      117.17      6.10 o 
  -3  16   2        0.01       -1.28      1.55 o 
  -2  16   2       31.52       32.32      2.72 o 
  -1  16   2      220.13      197.65      4.77 o 
   0  16   2       95.27       92.84      4.42 o 
   1  16   2      176.95      178.56     10.12 o 
   2  16   2        8.97        9.46      4.13 o 
   3  16   2       24.31       24.59      4.33 o 
   4  16   2      185.81      186.85      8.96 o 
   5  16   2       91.62       95.09     17.74 o 
   6  16   2        1.37       10.96      6.32 o 
  -8  17   2        3.88       -0.17      7.57 o 
  -7  17   2       25.43       16.94      6.35 o 
  -6  17   2       41.19       61.27      8.64 o 
  -5  17   2        0.62       -2.55      3.56 o 
  -4  17   2        0.73        0.62      2.23 o 
  -3  17   2       52.09       54.97      3.43 o 
  -2  17   2       21.34       23.02      2.74 o 
  -1  17   2        6.43        5.23      1.59 o 
   0  17   2      632.06      623.08     13.17 o 
   1  17   2      477.43      452.16     11.59 o 
   2  17   2      297.34      312.66     17.93 o 
   3  17   2      122.40      133.91      8.57 o 
   4  17   2      187.18      186.74     10.86 o 
   5  17   2      140.99      131.85     13.21 o 
   6  17   2       21.08        9.14      6.22 o 
  -8  18   2       44.68       57.40     14.19 o 
  -7  18   2        6.14       -0.15      5.33 o 
  -6  18   2        8.47       18.22      5.99 o 
  -5  18   2      337.63      324.76     14.61 o 
  -4  18   2      844.32      810.55     13.57 o 
  -3  18   2      146.42      143.59      5.62 o 
  -2  18   2      337.77      348.20      8.23 o 
  -1  18   2      583.25      574.67     10.22 o 
   0  18   2       34.15       39.33      4.47 o 
   1  18   2       86.83       92.56      6.12 o 
   2  18   2     1179.68     1122.74     20.04 o 
   3  18   2        3.22       -0.98      2.99 o 
   4  18   2       41.33       36.25      5.58 o 
   5  18   2       45.81       50.00      8.79 o 
   6  18   2       93.25      111.41     16.80 o 
  -7  19   2       30.11       33.50      8.11 o 
  -6  19   2       61.78       56.96      9.21 o 
  -5  19   2        0.89        1.64      4.06 o 
  -4  19   2      355.34      350.08      9.00 o 
  -3  19   2      663.88      654.80     11.80 o 
  -2  19   2       85.86       88.80      4.08 o 
  -1  19   2       93.52       90.24      4.60 o 
   0  19   2      217.37      228.44      8.34 o 
   1  19   2      307.69      312.30     15.43 o 
   2  19   2       55.49       56.38      5.51 o 
   3  19   2      614.78      574.27     15.21 o 
   4  19   2       16.25       12.60      4.47 o 
   5  19   2        1.40        4.37      6.77 o 
   6  19   2        6.25       13.14      7.27 o 
  -7  20   2       46.60       36.60      8.47 o 
  -6  20   2       33.72       37.18      7.55 o 
  -5  20   2        0.04        2.03      5.00 o 
  -4  20   2        9.87        9.87      2.67 o 
  -3  20   2       41.09       38.66      3.85 o 
  -2  20   2      944.09      905.22     12.15 o 
  -1  20   2      947.87      947.25     25.74 o 
   0  20   2      180.64      183.82      8.02 o 
   1  20   2      724.47      705.53     15.45 o 
   2  20   2       20.57       32.03      4.65 o 
   3  20   2      116.01       99.66      7.23 o 
   4  20   2       35.14       38.00      5.92 o 
   5  20   2      208.17      200.36     15.55 o 
   6  20   2        0.14       -1.10      5.92 o 
  -7  21   2        4.18       12.21      6.46 o 
  -6  21   2      177.75      190.19     13.61 o 
  -5  21   2        9.25        8.41      4.68 o 
  -4  21   2       68.04       70.51      5.02 o 
  -3  21   2      250.15      239.70      7.47 o 
  -2  21   2      659.08      608.70     13.33 o 
  -1  21   2       48.97       47.76      4.90 o 
   0  21   2       47.69       41.53      4.26 o 
   1  21   2      104.45       96.31      9.57 o 
   2  21   2       26.55       28.44      4.72 o 
   3  21   2      290.26      243.51     22.93 o 
   4  21   2      340.91      332.19     12.41 o 
   5  21   2        1.59        0.09      4.88 o 
   6  21   2       40.52       48.85     13.16 o 
  -7  22   2       50.64       52.27      9.60 o 
  -6  22   2        4.42       11.57     11.13 o 
  -5  22   2      170.29      162.92     31.10 o 
  -4  22   2      145.62      137.39      7.63 o 
  -3  22   2      275.89      288.01      8.31 o 
  -2  22   2       78.31       69.74      5.54 o 
  -1  22   2      748.82      726.66     15.07 o 
   0  22   2      257.62      251.10      8.03 o 
   1  22   2       18.08       17.07      4.11 o 
   2  22   2      187.83      177.05     11.21 o 
   3  22   2       53.09       53.10      6.55 o 
   4  22   2      142.32      149.62     13.23 o 
   5  22   2       11.76       16.40      7.82 o 
   6  22   2        7.64        4.92      9.49 o 
  -7  23   2       29.92       48.95      9.83 o 
  -6  23   2       62.55       73.02     10.26 o 
  -5  23   2       12.80       13.80      5.42 o 
  -4  23   2       88.42       88.04      5.75 o 
  -3  23   2      294.66      276.16      9.63 o 
  -2  23   2      372.92      368.60     13.17 o 
  -1  23   2     1910.40     1880.74     38.07 o 
   0  23   2      863.94      839.33     19.25 o 
   1  23   2       43.16       50.14      5.57 o 
   2  23   2      110.47      131.62      8.10 o 
   3  23   2      240.23      238.19     10.09 o 
   4  23   2       36.28       47.18      6.54 o 
   5  23   2       10.51       17.40      7.55 o 
  -7  24   2       45.07       54.71     13.76 o 
  -6  24   2       14.63       28.60      8.72 o 
  -5  24   2      251.84      230.54     13.58 o 
  -4  24   2        9.42        9.64      3.02 o 
  -3  24   2      106.85      117.03      7.14 o 
  -2  24   2      157.79      158.41      9.43 o 
  -1  24   2       16.92       23.41      5.15 o 
   0  24   2        3.13        6.93      3.43 o 
   1  24   2     1673.41     1590.11     30.62 o 
   2  24   2       86.40       85.83      8.60 o 
   3  24   2        0.47        0.64      3.13 o 
   4  24   2        0.72        1.16      3.90 o 
   5  24   2      242.04      247.22     31.10 o 
  -6  25   2        2.23        6.88      5.96 o 
  -5  25   2       37.55       42.60     11.52 o 
  -4  25   2        6.30        4.23      2.95 o 
  -3  25   2        2.61        3.81      3.01 o 
  -2  25   2        4.81       10.45      3.99 o 
  -1  25   2      610.55      572.13     17.39 o 
   0  25   2       17.12       14.36      4.81 o 
   1  25   2     1345.21     1329.50     54.68 o 
   2  25   2       60.78       60.96      6.58 o 
   3  25   2      253.15      239.75     10.34 o 
   4  25   2        3.32        8.19      4.49 o 
   5  25   2       70.93       62.53     10.55 o 
  -6  26   2        2.03        4.90      7.72 o 
  -5  26   2        0.13       -1.09      5.36 o 
  -4  26   2        0.38       -0.06      2.79 o 
  -3  26   2      254.04      239.92     11.50 o 
  -2  26   2       10.73        5.13      5.13 o 
  -1  26   2       73.47       87.40     14.21 o 
   0  26   2       88.85       75.96      8.04 o 
   1  26   2        0.03        3.31      3.42 o 
   2  26   2        5.65        5.97      3.72 o 
   3  26   2      380.83      356.34     13.86 o 
   4  26   2       47.05       45.99     11.30 o 
   5  26   2        3.23       19.45     11.41 o 
  -6  27   2        0.96        5.60      6.11 o 
  -5  27   2       67.99       65.94      9.51 o 
  -4  27   2        2.71        1.94      3.26 o 
  -3  27   2       64.04       90.66      8.48 o 
  -2  27   2        3.77        4.23      3.69 o 
  -1  27   2      154.17      152.73     10.12 o 
   0  27   2        9.16        3.78      6.33 o 
   1  27   2      191.03      199.76      9.59 o 
   2  27   2       34.13       29.34      5.30 o 
   3  27   2      358.23      363.23     11.57 o 
   4  27   2       28.71       29.64      5.79 o 
  -6  28   2        0.09        3.27      5.82 o 
  -5  28   2        6.37       10.47      9.66 o 
  -4  28   2       40.35       51.42      9.79 o 
  -3  28   2        0.06        0.57      4.00 o 
  -2  28   2      190.29      185.58     10.80 o 
  -1  28   2        3.65        0.36      3.52 o 
   0  28   2       79.54       76.91      8.64 o 
   1  28   2       25.66       24.73      5.03 o 
   2  28   2       42.66       51.36      9.43 o 
   3  28   2        0.36        7.92      3.58 o 
   4  28   2        0.29        4.51      4.10 o 
  -5  29   2        4.09       -1.07      8.46 o 
  -4  29   2       37.94       55.57     10.60 o 
  -3  29   2       28.04       33.02      6.84 o 
  -2  29   2       21.92       24.01      5.57 o 
  -1  29   2       36.01       30.35      6.20 o 
   0  29   2      155.26      156.43     12.48 o 
   1  29   2        3.94        1.51      4.11 o 
   2  29   2        6.49        4.03      3.66 o 
   3  29   2       16.47       24.74      4.81 o 
   4  29   2        3.18       10.84      4.79 o 
  -4  30   2       44.50       53.90     11.07 o 
  -3  30   2       60.08       70.45      8.39 o 
  -2  30   2       15.68       18.29      5.26 o 
  -1  30   2       53.72       59.60      7.79 o 
   0  30   2        8.05        7.80      5.31 o 
   1  30   2       33.10       40.04      7.16 o 
   2  30   2       87.88       88.69      8.08 o 
   3  30   2       12.17       11.22      4.16 o 
   4  30   2       16.66       18.55      5.35 o 
  -4  31   2       16.72       27.61      8.98 o 
  -3  31   2       16.76       19.69      5.66 o 
  -2  31   2       10.43       24.80      5.97 o 
  -1  31   2        3.36        6.02      4.39 o 
   0  31   2       40.66       61.84      9.13 o 
   1  31   2       45.28       49.90      7.53 o 
   2  31   2        7.93        7.70      5.15 o 
   3  31   2       47.48       69.02     12.18 o 
  -4  32   2        0.30       -2.48      5.51 o 
  -3  32   2        0.74        6.44      5.00 o 
  -2  32   2       72.33       68.76      8.67 o 
  -1  32   2        5.94       13.09      5.18 o 
   0  32   2        6.03       14.06     11.24 o 
   1  32   2        4.59        8.89      5.88 o 
   2  32   2       37.05       45.74      9.77 o 
   3  32   2        7.82        6.54      4.02 o 
  -4  33   2       43.26       65.78     12.65 o 
  -3  33   2       28.48       25.18      6.65 o 
  -2  33   2        0.01       -0.61      3.99 o 
  -1  33   2       30.52       26.29     14.43 o 
   0  33   2       87.81      116.14     11.06 o 
   1  33   2        9.25       -2.25      4.42 o 
   2  33   2        6.81       12.41      5.65 o 
  -3  34   2       31.88       51.52      8.61 o 
  -2  34   2        3.36        8.08      4.85 o 
  -1  34   2       56.02       58.71      8.76 o 
   0  34   2       63.37       48.14     11.24 o 
   1  34   2       21.88       20.50      6.27 o 
   2  34   2        0.55        3.24      5.15 o 
  -3  35   2       90.81      118.06     11.54 o 
  -2  35   2       30.58       37.25     13.96 o 
  -1  35   2        7.50       14.64      5.59 o 
   0  35   2       10.63       25.73      7.07 o 
   1  35   2        8.70       15.79      6.16 o 
  -2  36   2       18.21       24.07      6.97 o 
  -1  36   2       21.87       35.41      7.78 o 
   0  36   2        4.91        9.13      7.16 o 
  -9   0   3       44.89       45.18      8.72 o 
  -7   0   3       40.67       39.87      6.23 o 
  -5   0   3       29.11       28.16      4.91 o 
  -3   0   3     1255.80     1139.47     29.06 o 
  -1   0   3     3959.06     3792.58     65.31 o 
   1   0   3      118.77      122.20      9.28 o 
   3   0   3       45.60       55.22      9.57 o 
   5   0   3      290.20      283.54     13.46 o 
  -9   1   3        3.85        5.41      3.63 o 
  -8   1   3       16.76       18.20      3.87 o 
  -7   1   3       44.08       56.85      5.37 o 
  -6   1   3      204.18      193.85      9.00 o 
  -5   1   3       31.14       25.77      4.10 o 
  -4   1   3      222.72      223.71      5.11 o 
  -3   1   3        0.19       -1.39      2.13 o 
  -2   1   3      228.00      234.91      8.48 o 
  -1   1   3       88.78       73.81      5.03 o 
   0   1   3      245.03      284.43      8.93 o 
   1   1   3        7.94        4.25      2.66 o 
   2   1   3     1518.19     1521.34     40.05 o 
   3   1   3      132.14      140.68      9.04 o 
   4   1   3       78.02       77.42      4.69 o 
   5   1   3       17.22       11.44      3.43 o 
   6   1   3       22.72       37.02      9.49 o 
  -9   2   3        0.52        5.11      3.72 o 
  -8   2   3       63.57       59.31      5.85 o 
  -7   2   3       51.87       52.83      5.20 o 
  -6   2   3       36.96       36.68      4.04 o 
  -5   2   3       13.33       14.54      2.80 o 
  -4   2   3       25.32       26.10      2.44 o 
  -3   2   3       98.56       95.62      4.17 o 
  -2   2   3      470.57      466.04     15.96 o 
  -1   2   3      788.88      808.19     32.27 o 
   0   2   3     1229.14     1265.96     56.04 o 
   1   2   3      938.17      966.26     15.71 o 
   2   2   3       41.58       39.64      5.43 o 
   3   2   3      225.67      244.50      7.55 o 
   4   2   3      341.20      352.67      8.50 o 
   5   2   3        0.91       -1.28      2.93 o 
   6   2   3        1.57        9.23      6.75 o 
  -9   3   3        0.51        2.62      3.74 o 
  -8   3   3        0.01        2.68      2.98 o 
  -7   3   3        4.37        4.05      2.66 o 
  -6   3   3       35.46       39.30      4.30 o 
  -5   3   3        0.11       -1.76      2.05 o 
  -4   3   3      119.22      129.58      4.78 o 
  -3   3   3      648.69      589.50      9.24 o 
  -2   3   3        8.54        9.71      2.82 o 
  -1   3   3      303.06      304.85     20.92 o 
   0   3   3      283.25      262.44     17.37 o 
   1   3   3        1.77        5.27      5.11 o 
   2   3   3      371.56      360.26     10.02 o 
   3   3   3       54.15       55.68      4.71 o 
   4   3   3      245.64      238.26      7.10 o 
   5   3   3       57.78       55.29      8.10 o 
   6   3   3        2.79        3.85      5.08 o 
   7   3   3       74.18       78.35     14.23 o 
  -9   4   3        0.22        2.27      3.80 o 
  -8   4   3        7.61       12.77      3.55 o 
  -7   4   3        8.48        5.79      4.32 o 
  -6   4   3      332.73      323.46      9.18 o 
  -5   4   3       16.24       21.10      3.15 o 
  -4   4   3     2554.37     2556.63     32.50 o 
  -3   4   3      163.22      184.57      7.74 o 
  -2   4   3      452.73      459.71      9.43 o 
  -1   4   3        0.44        1.51      2.30 o 
   0   4   3     1687.77     1817.00     22.32 o 
   1   4   3      381.32      474.90     10.44 o 
   2   4   3      476.08      533.76     12.31 o 
   3   4   3       81.93       69.99      4.59 o 
   4   4   3      195.89      201.72      8.92 o 
   5   4   3       25.74       25.11      6.36 o 
   6   4   3        1.34        7.97      5.12 o 
   7   4   3        0.26       10.22      8.04 o 
  -9   5   3        0.17        1.70      4.27 o 
  -8   5   3       15.71       28.26      5.81 o 
  -7   5   3        3.98        3.63      2.76 o 
  -6   5   3      280.20      280.74      8.63 o 
  -5   5   3        1.87       -0.73      3.87 o 
  -4   5   3      573.90      587.16      9.76 o 
  -3   5   3        3.12       11.11      2.31 o 
  -2   5   3     6609.67     6760.05     61.84 o 
  -1   5   3     4175.85     4485.23     43.80 o 
   0   5   3      426.54      453.36     20.52 o 
   1   5   3      447.32      457.48     11.96 o 
   2   5   3      247.89      276.77      9.77 o 
   3   5   3      182.05      206.63     10.44 o 
   4   5   3       37.65       35.26      4.91 o 
   5   5   3        3.45        0.55      4.74 o 
   6   5   3       78.20       69.34     11.54 o 
   7   5   3        7.35        7.57      7.05 o 
  -9   6   3        9.36       12.54      4.55 o 
  -8   6   3        9.21        6.46      3.86 o 
  -7   6   3       31.71       32.22      4.27 o 
  -6   6   3      113.91      123.14      8.57 o 
  -5   6   3      151.87      144.74      7.34 o 
  -4   6   3     4156.61     4161.68     36.35 o 
  -3   6   3      795.82      769.25     12.18 o 
  -2   6   3     1107.13     1217.68     16.80 o 
  -1   6   3      451.49      490.84      9.88 o 
   0   6   3     2323.68     2448.86     27.70 o 
   1   6   3     2214.87     2490.98     34.86 o 
   2   6   3      364.99      340.72      9.38 o 
   3   6   3       20.10       26.98      3.28 o 
   4   6   3       19.53       12.04      3.91 o 
   5   6   3       45.05       37.49      7.34 o 
   6   6   3       64.12       63.22      9.66 o 
   7   6   3        5.09       10.07      6.97 o 
  -9   7   3       20.70       25.80      7.67 o 
  -8   7   3        0.41        0.82      3.51 o 
  -7   7   3       47.25       56.89      5.86 o 
  -6   7   3        1.89        1.75      3.27 o 
  -5   7   3      553.21      554.82     21.36 o 
  -4   7   3       39.55       52.41      3.63 o 
  -3   7   3     1122.94     1190.30     12.97 o 
  -2   7   3       73.94       81.83      3.49 o 
  -1   7   3      963.74      923.29     20.23 o 
   0   7   3      934.04      962.02     25.50 o 
   1   7   3      484.51      455.36     10.16 o 
   2   7   3     1031.25     1057.62     17.48 o 
   3   7   3      354.88      400.03     16.65 o 
   4   7   3       40.20       40.15      5.90 o 
   5   7   3       68.33       70.10     10.15 o 
   6   7   3        0.15       -0.60     10.22 o 
  -9   8   3        5.12        9.10      7.31 o 
  -8   8   3        1.00       -3.83      5.39 o 
  -7   8   3       28.18       37.65      5.51 o 
  -6   8   3        1.41        4.17      3.56 o 
  -5   8   3      313.36      290.48      9.70 o 
  -4   8   3      183.74      185.78      4.92 o 
  -3   8   3      115.95      107.47      4.49 o 
  -2   8   3     2798.08     2939.67     24.06 o 
  -1   8   3     2285.15     2541.55     28.32 o 
   0   8   3     4335.35     4688.76     87.31 o 
   1   8   3      741.47      750.79     15.14 o 
   2   8   3      317.07      354.48      8.78 o 
   3   8   3       25.60       35.56      6.90 o 
   4   8   3      289.33      287.22     11.34 o 
   5   8   3       33.00       35.03      9.02 o 
   6   8   3        0.22       -0.23      5.90 o 
  -9   9   3        1.40       13.98      8.76 o 
  -8   9   3        1.78        0.98      4.47 o 
  -7   9   3        1.11       -1.82      4.19 o 
  -6   9   3      129.28      113.74     11.50 o 
  -5   9   3        8.28        8.27      3.30 o 
  -4   9   3       89.55       93.17      3.97 o 
  -3   9   3       89.25       91.17      3.76 o 
  -2   9   3     5361.41     5774.12     82.54 o 
  -1   9   3      224.55      253.68      6.48 o 
   0   9   3      909.11     1056.10     23.94 o 
   1   9   3      183.92      193.62      6.64 o 
   2   9   3     3003.64     3209.88     57.52 o 
   3   9   3        9.95       11.61      4.61 o 
   4   9   3      194.34      197.92      9.21 o 
   5   9   3        9.25        7.96      5.05 o 
   6   9   3        3.87        6.80     10.47 o 
  -8  10   3        2.94        0.27      4.53 o 
  -7  10   3      134.54      141.25     24.49 o 
  -6  10   3        1.56        5.09      3.43 o 
  -5  10   3       31.47       27.68      4.37 o 
  -4  10   3       65.62       75.38      4.00 o 
  -3  10   3      887.57      842.57     10.73 o 
  -2  10   3      128.11      141.59      4.41 o 
  -1  10   3     2442.11     2440.22     39.05 o 
   0  10   3     2361.72     2597.64     33.46 o 
   1  10   3       30.20       42.01      3.86 o 
   2  10   3      120.09      130.21     16.61 o 
   3  10   3      342.15      325.97     19.79 o 
   4  10   3      166.84      180.80     10.79 o 
   5  10   3       17.29       11.33      5.74 o 
   6  10   3       83.60       75.50     11.02 o 
  -8  11   3       28.12       25.64      7.10 o 
  -7  11   3        3.03        2.49      4.66 o 
  -6  11   3       40.07       45.62      6.41 o 
  -5  11   3      168.16      162.49     13.95 o 
  -4  11   3        0.09        0.54      1.66 o 
  -3  11   3       14.09       11.97      2.11 o 
  -2  11   3      482.57      503.12      7.92 o 
  -1  11   3      612.68      567.85      9.85 o 
   0  11   3      357.24      401.95      8.16 o 
   1  11   3        1.36        0.05      2.34 o 
   2  11   3       28.95       34.96      6.00 o 
   3  11   3        2.30        3.04      4.66 o 
   4  11   3      162.34      147.08     15.71 o 
   5  11   3       23.94       22.51      6.88 o 
   6  11   3        4.26        1.24      5.51 o 
  -8  12   3        0.02        2.34      5.38 o 
  -7  12   3       32.43       33.22      7.07 o 
  -6  12   3      120.55      103.43      9.39 o 
  -5  12   3       13.29       10.03      3.59 o 
  -4  12   3      504.72      496.14      8.44 o 
  -3  12   3      208.00      203.80      6.07 o 
  -2  12   3      168.93      166.61      6.35 o 
  -1  12   3      369.72      367.66      7.95 o 
   0  12   3     1178.66     1270.45     54.91 o 
   1  12   3       55.07       54.58      5.15 o 
   2  12   3      244.02      264.92     12.56 o 
   3  12   3       34.49       28.35      6.05 o 
   4  12   3       15.89       24.06      4.83 o 
   5  12   3        5.81        6.46      5.37 o 
   6  12   3       35.61       27.53      8.11 o 
  -8  13   3       89.68       85.50     11.07 o 
  -7  13   3       18.70       12.24     10.49 o 
  -6  13   3      186.99      183.11     11.28 o 
  -5  13   3      117.70      110.57      6.93 o 
  -4  13   3      142.39      145.60      5.86 o 
  -3  13   3      307.13      301.89      8.49 o 
  -2  13   3      874.95      886.77     11.14 o 
  -1  13   3      370.88      360.34      7.98 o 
   0  13   3       52.23       55.02      3.82 o 
   1  13   3       92.74       94.46      6.50 o 
   2  13   3      744.32      815.22     64.31 o 
   3  13   3       13.90       16.04      5.43 o 
   4  13   3       60.99       61.32      6.74 o 
   5  13   3      331.57      311.31     16.58 o 
   6  13   3       12.25       11.09      7.08 o 
  -8  14   3        1.11        1.91      5.07 o 
  -7  14   3      117.61      130.92     11.74 o 
  -6  14   3       34.41       38.42      6.82 o 
  -5  14   3        1.52        2.74      3.22 o 
  -4  14   3       14.02       21.58      3.13 o 
  -3  14   3      523.92      547.44      8.95 o 
  -2  14   3      118.30      134.67      6.55 o 
  -1  14   3       55.12       52.62      3.77 o 
   0  14   3        0.02        1.11      2.13 o 
   1  14   3      426.89      381.81     13.57 o 
   2  14   3       75.84       76.75      8.05 o 
   3  14   3      209.71      210.50     11.82 o 
   4  14   3        0.06        4.79      3.89 o 
   5  14   3      187.94      191.35     15.00 o 
   6  14   3       34.78       39.12     10.22 o 
  -8  15   3        5.73       12.68      6.43 o 
  -7  15   3       42.56       50.66      8.52 o 
  -6  15   3        1.47        3.03      4.00 o 
  -5  15   3      289.41      267.72     12.38 o 
  -4  15   3       86.69       92.15      5.43 o 
  -3  15   3       99.22      100.30      4.27 o 
  -2  15   3      159.60      153.43      4.82 o 
  -1  15   3       60.44       71.82      6.28 o 
   0  15   3       18.44       14.38      3.72 o 
   1  15   3      101.98       88.29      6.52 o 
   2  15   3        9.81       15.97      4.79 o 
   3  15   3      590.81      593.96     19.01 o 
   4  15   3      518.66      505.90     15.04 o 
   5  15   3       31.05       49.02     11.88 o 
   6  15   3       10.07       15.15      7.25 o 
  -8  16   3        3.26        1.66      5.71 o 
  -7  16   3       31.68       45.72     12.74 o 
  -6  16   3       87.32       89.32      9.58 o 
  -5  16   3       60.09       60.18      7.62 o 
  -4  16   3      798.02      745.82     11.18 o 
  -3  16   3       17.73       18.87      2.99 o 
  -2  16   3       54.69       58.37      6.74 o 
  -1  16   3        3.71       -0.01      1.92 o 
   0  16   3      395.53      369.04     10.80 o 
   1  16   3       10.40        8.03      3.40 o 
   2  16   3        3.48       -0.90      3.27 o 
   3  16   3      203.45      188.50     11.14 o 
   4  16   3       35.76       42.84      8.20 o 
   5  16   3      105.35      106.66     12.34 o 
   6  16   3        8.54        2.67      8.40 o 
  -8  17   3      126.09       90.66     15.47 o 
  -7  17   3        1.93       10.19      5.91 o 
  -6  17   3        3.88       12.22      5.00 o 
  -5  17   3      512.60      556.99     18.33 o 
  -4  17   3       29.65       30.98      3.26 o 
  -3  17   3       32.62       39.47      3.36 o 
  -2  17   3      191.61      190.66      6.14 o 
  -1  17   3      693.50      666.25     14.57 o 
   0  17   3       79.42       82.07      7.10 o 
   1  17   3     1580.22     1583.70     25.33 o 
   2  17   3      620.94      573.74     14.97 o 
   3  17   3        0.01       -3.23      4.19 o 
   4  17   3       17.00       12.91      6.25 o 
   5  17   3       81.94       69.15     10.51 o 
   6  17   3        3.38       -8.59      5.73 o 
  -8  18   3       16.09       25.90      9.96 o 
  -7  18   3       85.34       83.63     10.68 o 
  -6  18   3      154.65      136.02     13.40 o 
  -5  18   3      235.58      235.61     12.24 o 
  -4  18   3       27.62       28.64      3.59 o 
  -3  18   3      677.93      694.31     14.40 o 
  -2  18   3      784.74      759.22     20.55 o 
  -1  18   3      392.13      387.95     11.02 o 
   0  18   3      560.83      523.77     14.46 o 
   1  18   3      778.16      768.39     28.00 o 
   2  18   3      745.41      710.42     30.42 o 
   3  18   3      374.55      402.10     15.92 o 
   4  18   3      144.21      142.67      9.38 o 
   5  18   3        1.17        0.00      5.15 o 
  -7  19   3      204.01      191.80     14.27 o 
  -6  19   3       43.41       33.24      7.86 o 
  -5  19   3        3.33        6.10      6.82 o 
  -4  19   3       24.47       30.93      4.07 o 
  -3  19   3      865.27      846.06     12.25 o 
  -2  19   3      648.52      630.86     11.93 o 
  -1  19   3      365.28      363.17     14.40 o 
   0  19   3     1535.23     1466.64     23.73 o 
   1  19   3      447.52      437.84     13.30 o 
   2  19   3      741.98      699.09     18.62 o 
   3  19   3        0.02       -5.46      4.21 o 
   4  19   3       11.12       19.39      5.20 o 
   5  19   3        5.56        7.39      6.38 o 
  -7  20   3       99.97      103.16     11.64 o 
  -6  20   3      172.90      191.58     13.15 o 
  -5  20   3      186.59      169.73     22.12 o 
  -4  20   3       89.55       94.04      9.30 o 
  -3  20   3      973.87      965.02     15.13 o 
  -2  20   3      942.59      915.07     21.21 o 
  -1  20   3       48.04       47.02      5.24 o 
   0  20   3      482.02      499.42     42.25 o 
   1  20   3       68.53       63.26      6.31 o 
   2  20   3       54.08       48.93      6.19 o 
   3  20   3       64.89       65.38      6.98 o 
   4  20   3      254.48      259.26     11.79 o 
   5  20   3       13.19       12.01      6.69 o 
  -7  21   3       42.38       37.93      8.24 o 
  -6  21   3        5.43       14.28      5.71 o 
  -5  21   3      794.58      837.44     23.88 o 
  -4  21   3      750.41      758.65     13.93 o 
  -3  21   3        7.39       17.55      4.06 o 
  -2  21   3      188.82      187.41      8.49 o 
  -1  21   3     2384.75     2330.82     75.60 o 
   0  21   3       82.42       94.80      7.09 o 
   1  21   3       82.24       80.90      8.24 o 
   2  21   3      263.46      247.75     16.03 o 
   3  21   3      469.57      437.82     14.10 o 
   4  21   3        0.42        0.31      3.88 o 
   5  21   3        6.53        4.63      5.84 o 
  -7  22   3       55.92       63.14     16.86 o 
  -6  22   3        3.38        2.95      5.02 o 
  -5  22   3       38.58       41.75      7.40 o 
  -4  22   3       50.49       58.21      4.97 o 
  -3  22   3     2000.39     1950.97     28.57 o 
  -2  22   3      318.55      300.82     10.19 o 
  -1  22   3      881.18      880.76     18.01 o 
   0  22   3       65.72       78.39      6.65 o 
   1  22   3     1303.70     1234.06     23.21 o 
   2  22   3        1.24       -3.62      3.04 o 
   3  22   3      120.43      101.94      8.19 o 
   4  22   3        7.67        9.07      4.51 o 
   5  22   3       14.83        7.78      5.98 o 
  -7  23   3       10.26       23.15      9.70 o 
  -6  23   3      115.34      140.58     27.80 o 
  -5  23   3       19.14       11.86      5.52 o 
  -4  23   3       24.91       28.07      4.46 o 
  -3  23   3       18.49       18.68      4.25 o 
  -2  23   3       96.84      115.12      8.94 o 
  -1  23   3      555.67      561.33     16.59 o 
   0  23   3      153.91      149.51      8.53 o 
   1  23   3       35.26       28.54      5.15 o 
   2  23   3      297.11      314.43     12.03 o 
   3  23   3      104.84      107.60     10.20 o 
   4  23   3        6.25        0.96      4.14 o 
   5  23   3        3.37       -5.13      7.52 o 
  -7  24   3        1.69        4.45      8.04 o 
  -6  24   3       22.83        7.32      6.35 o 
  -5  24   3       36.44       32.02      6.59 o 
  -4  24   3      123.65      126.90      8.06 o 
  -3  24   3       76.68       87.55     13.61 o 
  -2  24   3      115.64      109.45      8.97 o 
  -1  24   3        7.45        6.79      3.30 o 
   0  24   3       55.53       52.57      5.99 o 
   1  24   3       32.15       32.79      5.49 o 
   2  24   3       11.98        9.12      4.51 o 
   3  24   3       30.41       20.47      5.51 o 
   4  24   3       59.85       67.05     10.22 o 
  -6  25   3       27.63       24.83      7.24 o 
  -5  25   3      118.44      130.79     18.12 o 
  -4  25   3        0.49        5.41      3.26 o 
  -3  25   3      446.49      431.81     19.58 o 
  -2  25   3      184.50      174.18     39.28 o 
  -1  25   3      360.25      322.47     15.50 o 
   0  25   3      103.09      110.30     10.64 o 
   1  25   3       49.72       55.11      8.00 o 
   2  25   3       14.63       15.40      6.48 o 
   3  25   3       73.82       75.21      7.82 o 
   4  25   3       10.08       22.19      5.59 o 
  -6  26   3        2.79        8.34      5.92 o 
  -5  26   3        9.10        7.65      8.38 o 
  -4  26   3       52.38       61.72     15.71 o 
  -3  26   3      124.05      125.28      9.62 o 
  -2  26   3        4.28        2.34      3.88 o 
  -1  26   3      256.11      257.01     12.68 o 
   0  26   3       10.64       12.89      4.23 o 
   1  26   3       57.49       58.93      5.76 o 
   2  26   3       82.72       82.61      8.08 o 
   3  26   3        0.15        0.66      4.16 o 
   4  26   3        1.99       -2.59      4.90 o 
  -6  27   3       17.55       18.93      9.92 o 
  -5  27   3       19.58       17.31      9.70 o 
  -4  27   3        8.32        8.68      5.17 o 
  -3  27   3        0.73       -1.51      3.61 o 
  -2  27   3      143.58      158.46     10.99 o 
  -1  27   3       43.14       48.71      9.51 o 
   0  27   3       36.89       42.21      6.05 o 
   1  27   3       15.70       19.78      4.16 o 
   2  27   3        0.53       -3.74      3.59 o 
   3  27   3        4.03       -0.50      3.75 o 
   4  27   3        5.95        7.98      5.04 o 
  -6  28   3        0.02       -0.47      7.27 o 
  -4  28   3      129.37      111.46     18.93 o 
  -3  28   3        3.23        5.59      4.26 o 
  -2  28   3        3.78       11.39      4.74 o 
  -1  28   3       50.34       57.37      9.49 o 
   0  28   3       87.82       90.74      9.88 o 
   1  28   3      154.41      160.84     15.62 o 
   2  28   3       13.60        3.81      4.57 o 
   3  28   3       24.06       29.29      5.99 o 
  -4  29   3        3.60        8.75      4.48 o 
  -3  29   3       76.03       82.79     12.76 o 
  -2  29   3        3.67       -2.23      3.30 o 
  -1  29   3       85.90      102.22     15.84 o 
   0  29   3        0.28        9.79      6.80 o 
   1  29   3      203.33      195.23     10.01 o 
   2  29   3        0.20       -2.71      4.17 o 
   3  29   3        1.61        2.73      3.73 o 
  -4  30   3       10.60       18.08      7.52 o 
  -3  30   3        0.02        6.51      4.46 o 
  -2  30   3       23.70       19.40      5.86 o 
  -1  30   3        1.27        9.14      4.86 o 
   0  30   3       66.61       87.49     10.17 o 
   1  30   3        0.15        5.62      5.26 o 
   2  30   3        9.82        8.83      4.94 o 
   3  30   3        0.56        4.40      3.88 o 
  -4  31   3        8.73       10.73      7.99 o 
  -3  31   3        6.62        1.32      4.28 o 
  -2  31   3       50.26       42.57      7.47 o 
  -1  31   3       19.64       28.50      7.02 o 
   0  31   3        1.69       -0.52      7.97 o 
   1  31   3        0.67        7.16      5.53 o 
   2  31   3       61.50       57.03      7.77 o 
  -4  32   3        7.02       10.77      6.92 o 
  -3  32   3       64.99       77.10      9.14 o 
  -2  32   3        0.68        4.36      4.46 o 
  -1  32   3       68.24       92.18     20.60 o 
   0  32   3       10.94       30.49      7.46 o 
   1  32   3       34.47       60.71      9.31 o 
   2  32   3        0.06       -0.68      4.87 o 
  -4  33   3       59.49       83.82     15.17 o 
  -3  33   3        0.47        3.12      4.91 o 
  -2  33   3       23.58       44.47     11.16 o 
  -1  33   3       30.74       42.99     10.98 o 
   0  33   3        3.91        5.62      8.27 o 
   1  33   3        2.82        3.43      5.54 o 
  -3  34   3        0.50       -0.47      4.99 o 
  -2  34   3       23.68       31.88     17.74 o 
  -1  34   3        3.69        4.26      5.29 o 
   0  34   3       71.35       71.19     12.89 o 
   1  34   3        0.18        9.96      6.11 o 
  -2  35   3      150.07      164.78     13.12 o 
  -1  35   3       14.86       13.76      8.51 o 
   0  35   3        3.09       -0.72      5.81 o 
  -8   0   4       58.64       68.20     12.33 o 
  -6   0   4      802.37      732.92     19.96 o 
  -4   0   4      101.10      134.55     12.82 o 
  -2   0   4     2153.20     2108.79     44.97 o 
   0   0   4       99.07       97.58      9.32 o 
   2   0   4     1184.77     1131.44     33.85 o 
   4   0   4       10.21        3.61      3.35 o 
  -9   1   4        0.16        2.55      3.58 o 
  -8   1   4      242.17      227.37      9.86 o 
  -7   1   4       41.44       51.31      5.23 o 
  -6   1   4      147.88      144.82      8.62 o 
  -5   1   4       51.16       59.56      5.49 o 
  -4   1   4      156.39      154.25     12.80 o 
  -3   1   4      703.15      718.04     28.62 o 
  -2   1   4       51.73       69.82      6.27 o 
  -1   1   4      255.87      253.38      9.51 o 
   0   1   4      184.20      177.40      8.22 o 
   1   1   4       50.12       56.59      5.80 o 
   2   1   4        5.02        4.97      3.34 o 
   3   1   4      107.15      111.16      7.82 o 
   4   1   4       42.63       49.02      4.07 o 
   5   1   4       37.49       49.58     10.47 o 
  -9   2   4        3.86        8.54      3.84 o 
  -8   2   4       14.66       26.30      4.99 o 
  -7   2   4       34.74       37.31      4.55 o 
  -6   2   4       27.62       35.08      4.36 o 
  -5   2   4      290.03      266.76      9.40 o 
  -4   2   4        9.26        8.68      3.50 o 
  -3   2   4      406.89      421.35     13.09 o 
  -2   2   4      301.46      333.10     11.11 o 
  -1   2   4        1.23       -2.13      4.19 o 
   0   2   4      567.03      605.27     15.06 o 
   1   2   4      462.13      469.55     16.97 o 
   2   2   4       21.63       22.01      3.83 o 
   3   2   4      199.52      208.83      9.27 o 
   4   2   4        2.48       -0.19      2.37 o 
   5   2   4        4.80        8.00      5.06 o 
  -9   3   4        0.01        2.68      3.56 o 
  -8   3   4       32.45       29.42      6.00 o 
  -7   3   4       33.78       43.05      4.87 o 
  -6   3   4      274.19      261.56     13.51 o 
  -5   3   4        7.84        4.70      7.98 o 
  -4   3   4     1873.40     1839.21     24.06 o 
  -3   3   4      768.60      731.61     13.69 o 
  -2   3   4      133.52      143.55      8.76 o 
  -1   3   4     1686.06     1856.04     55.24 o 
   0   3   4     2082.27     2089.10     48.58 o 
   1   3   4       58.95       48.11     12.65 o 
   2   3   4       87.91       83.21      6.21 o 
   3   3   4       49.22       48.66      4.75 o 
   4   3   4       30.39       29.30      4.98 o 
   5   3   4       14.06       11.16      5.62 o 
   6   3   4      109.88      137.97     16.76 o 
  -9   4   4        2.51        0.87      4.18 o 
  -8   4   4        7.38       11.35      4.73 o 
  -7   4   4        0.01       -1.63      3.31 o 
  -6   4   4      631.56      566.86     14.63 o 
  -5   4   4       61.23       63.07      5.63 o 
  -4   4   4        0.01        8.32      3.72 o 
  -3   4   4      197.44      218.82      7.94 o 
  -2   4   4     2829.40     2938.28     33.34 o 
  -1   4   4        5.70        6.34      3.11 o 
   0   4   4      320.80      311.93     16.50 o 
   1   4   4        4.28        0.32      2.89 o 
   2   4   4        2.35        1.99      2.75 o 
   3   4   4       18.88       12.45      4.35 o 
   4   4   4      155.62      145.32      8.80 o 
   5   4   4      145.04      135.34     11.95 o 
   6   4   4       12.53        3.76      6.67 o 
  -9   5   4        0.72       -3.38      4.62 o 
  -8   5   4       35.97       48.84     11.87 o 
  -7   5   4        5.90        9.59      3.95 o 
  -6   5   4       37.10       46.33      5.75 o 
  -5   5   4      171.27      157.82      7.62 o 
  -4   5   4      733.46      742.60     12.05 o 
  -3   5   4      358.70      401.32     10.19 o 
  -2   5   4      103.85      107.69      5.89 o 
  -1   5   4       10.69        7.15      3.04 o 
   0   5   4        5.30        2.00      2.74 o 
   1   5   4      171.81      188.85      7.57 o 
   2   5   4      168.72      163.27      7.61 o 
   3   5   4       79.37       77.68      6.32 o 
   4   5   4        4.14        4.41      3.65 o 
   5   5   4       34.99       42.83      8.28 o 
   6   5   4       14.54       11.29      7.63 o 
  -9   6   4        4.36        6.54      5.60 o 
  -8   6   4       63.23       50.72      6.73 o 
  -7   6   4        0.76        5.09      3.60 o 
  -6   6   4       18.69       23.84      5.92 o 
  -5   6   4       13.31        7.60      3.63 o 
  -4   6   4      481.91      490.43      9.75 o 
  -3   6   4      979.98     1005.38     16.60 o 
  -2   6   4      459.20      449.78     10.75 o 
  -1   6   4       75.29       57.67      4.73 o 
   0   6   4      210.13      246.29      9.65 o 
   1   6   4      464.48      494.93     18.12 o 
   2   6   4       12.86       19.69      3.95 o 
   3   6   4        7.90        0.81      4.41 o 
   4   6   4        5.34        5.45      3.69 o 
   5   6   4      127.29      144.24     17.91 o 
   6   6   4        3.48       11.11      6.22 o 
  -9   7   4        1.65       -4.02      6.33 o 
  -8   7   4       37.25       34.26      6.13 o 
  -7   7   4        0.81        6.97      3.93 o 
  -6   7   4      489.09      487.27     13.67 o 
  -5   7   4      318.21      295.23     10.07 o 
  -4   7   4     1547.64     1520.02     22.20 o 
  -3   7   4      412.88      407.31     10.39 o 
  -2   7   4     1141.35     1263.93     26.79 o 
  -1   7   4      287.54      351.99      9.55 o 
   0   7   4      674.08      685.00     17.84 o 
   1   7   4       36.45       41.19      4.87 o 
   2   7   4       12.64       19.01      3.99 o 
   3   7   4        6.10       13.94      5.40 o 
   4   7   4       47.94       54.10      7.97 o 
   5   7   4       17.87       11.08      9.92 o 
   6   7   4       47.17       36.54      8.49 o 
  -9   8   4        1.14       11.20      6.67 o 
  -8   8   4       27.02       39.48      7.88 o 
  -7   8   4       14.90       20.74      4.76 o 
  -6   8   4      151.83      148.58      8.18 o 
  -5   8   4       62.16       66.74      5.99 o 
  -4   8   4      475.90      514.46     15.86 o 
  -3   8   4       69.82       78.54      5.47 o 
  -2   8   4      546.63      551.08     11.92 o 
  -1   8   4       19.93       22.69      3.96 o 
   0   8   4       64.33       48.61      4.65 o 
   1   8   4       47.78       29.43      4.26 o 
   2   8   4        5.78        1.76      4.01 o 
   3   8   4       36.25       41.93      7.22 o 
   4   8   4        0.08        2.17      4.94 o 
   5   8   4        6.39       11.58      8.38 o 
   6   8   4        4.03       -0.08      5.34 o 
  -9   9   4        0.05       -6.24      6.20 o 
  -8   9   4       15.63       31.00      7.52 o 
  -7   9   4        9.49       27.64      5.22 o 
  -6   9   4      124.87      116.91      7.81 o 
  -5   9   4       15.03       14.17      4.22 o 
  -4   9   4       33.20       40.56      5.10 o 
  -3   9   4        2.85        1.74      2.46 o 
  -2   9   4        0.70        5.82      3.36 o 
  -1   9   4      342.96      303.42      9.86 o 
   0   9   4      251.84      285.91      8.74 o 
   1   9   4       80.04       89.37      5.85 o 
   2   9   4       85.18       92.34      8.99 o 
   3   9   4      314.93      322.60     31.03 o 
   4   9   4      110.03      100.71     12.69 o 
   5   9   4        6.81       11.69     10.86 o 
   6   9   4        1.95        1.21      6.37 o 
  -8  10   4       22.84       28.48      7.46 o 
  -7  10   4       47.19       74.19      8.07 o 
  -6  10   4      356.07      341.21     13.57 o 
  -5  10   4      181.18      183.79      8.32 o 
  -4  10   4      107.05      116.86      5.58 o 
  -3  10   4        0.15       -1.83      2.24 o 
  -2  10   4      129.20      127.66     14.26 o 
  -1  10   4        5.11        6.45      3.23 o 
   0  10   4        0.51        4.40      3.12 o 
   1  10   4      323.12      312.89     25.09 o 
   2  10   4      131.99      132.21     16.24 o 
   3  10   4       26.31       29.55      6.85 o 
   4  10   4      140.15      136.99     11.61 o 
   5  10   4       25.84       27.06      7.43 o 
   6  10   4       48.48       36.09      8.88 o 
  -8  11   4      131.05      136.22     12.92 o 
  -7  11   4      213.17      213.22     12.98 o 
  -6  11   4        0.14        3.12      3.43 o 
  -5  11   4       36.99       47.02      5.59 o 
  -4  11   4       59.89       66.28      4.03 o 
  -3  11   4      246.07      246.59      6.63 o 
  -2  11   4       44.39       47.17      4.03 o 
  -1  11   4       72.23       92.31      5.77 o 
   0  11   4       10.46       11.81      3.50 o 
   1  11   4        1.20       -4.22      6.54 o 
   2  11   4      300.96      288.99     13.84 o 
   3  11   4        4.65       -5.69      4.20 o 
   4  11   4      274.12      273.98     15.33 o 
   5  11   4       89.45       86.55     11.28 o 
   6  11   4        9.15       11.22      7.19 o 
  -8  12   4        5.56        5.73      6.45 o 
  -7  12   4       17.08       29.87      6.85 o 
  -6  12   4       29.80       33.37      7.64 o 
  -5  12   4      528.43      540.12     13.68 o 
  -4  12   4       74.80       75.42      6.26 o 
  -3  12   4      185.37      176.83      6.54 o 
  -2  12   4       21.50       22.11      3.34 o 
  -1  12   4        1.50        3.30      2.32 o 
   0  12   4        1.19        0.94      3.43 o 
   1  12   4       32.25       34.72      5.10 o 
   2  12   4        3.63        5.81      4.80 o 
   3  12   4       47.66       44.00      8.46 o 
   4  12   4      108.23      126.82     12.72 o 
   5  12   4        0.07       -0.49      5.36 o 
  -8  13   4        0.41        6.34      5.55 o 
  -7  13   4      110.54      136.09     20.71 o 
  -6  13   4      357.92      329.04     16.18 o 
  -5  13   4       34.39       30.32      7.27 o 
  -4  13   4      440.04      447.83      8.78 o 
  -3  13   4      630.81      628.48     10.22 o 
  -2  13   4      187.56      213.23      7.15 o 
  -1  13   4      275.99      248.57      7.56 o 
   0  13   4      358.36      348.41     13.67 o 
   1  13   4       44.93       48.48      5.90 o 
   2  13   4       22.98       30.00     18.68 o 
   3  13   4        0.04        2.37      5.28 o 
   4  13   4       40.99       38.62      8.17 o 
   5  13   4       44.16       62.63     10.14 o 
  -8  14   4       68.66       62.09      9.71 o 
  -7  14   4       42.19       48.06      8.22 o 
  -6  14   4      142.73      142.43     20.02 o 
  -5  14   4       13.13       11.06      3.65 o 
  -4  14   4      298.43      289.23      7.28 o 
  -3  14   4      125.83      114.50      4.84 o 
  -2  14   4      958.04      951.97     24.30 o 
  -1  14   4       83.96       92.32     10.44 o 
   0  14   4       26.77       35.10      5.50 o 
   1  14   4      230.59      238.38     11.97 o 
   2  14   4        0.25        5.27      5.17 o 
   3  14   4        2.26       -1.81      4.91 o 
   4  14   4      215.77      215.88     14.10 o 
   5  14   4       59.73       49.59      9.82 o 
  -8  15   4        4.30        2.01      6.84 o 
  -7  15   4      122.71      126.15     11.67 o 
  -6  15   4      226.42      211.73     12.10 o 
  -5  15   4        8.45       10.65      4.14 o 
  -4  15   4      644.17      659.88     11.02 o 
  -3  15   4       94.75      112.66      4.95 o 
  -2  15   4        0.02       -0.09      2.30 o 
  -1  15   4       52.30       56.33      4.46 o 
   0  15   4      237.66      242.04     13.24 o 
   1  15   4       22.69       28.44      7.58 o 
   2  15   4      458.58      464.48     62.28 o 
   3  15   4      128.85      136.05     11.75 o 
   4  15   4       62.43       63.48     14.19 o 
   5  15   4        0.00        0.06      5.32 o 
  -8  16   4       47.78       53.60      9.67 o 
  -7  16   4        9.87       17.37      6.50 o 
  -6  16   4        1.90        2.96      4.29 o 
  -5  16   4      767.51      746.91     28.50 o 
  -4  16   4        4.98       12.58      2.81 o 
  -3  16   4      216.40      202.02      6.22 o 
  -2  16   4      139.31      127.19      6.02 o 
  -1  16   4     1060.75     1044.55     19.80 o 
   0  16   4      355.53      359.87     11.99 o 
   1  16   4      273.68      285.11     23.88 o 
   2  16   4      290.10      292.07     17.74 o 
   3  16   4      104.91      106.03     13.46 o 
   4  16   4       11.52       12.47      8.08 o 
   5  16   4       12.99        4.40      5.84 o 
  -8  17   4       19.27       13.89      8.76 o 
  -7  17   4      275.91      275.00     18.74 o 
  -6  17   4        0.04        6.19      4.99 o 
  -5  17   4      131.18      146.04     10.25 o 
  -4  17   4       10.33       12.39      2.89 o 
  -3  17   4      115.70      120.47      5.20 o 
  -2  17   4      110.44      117.59      6.06 o 
  -1  17   4       22.69       16.78      4.05 o 
   0  17   4      140.43      138.57      8.17 o 
   1  17   4       55.78       56.67      6.55 o 
   2  17   4       80.57       99.88     14.30 o 
   3  17   4       83.68       82.35     17.46 o 
   4  17   4        0.11       -6.48      4.32 o 
   5  17   4        8.06       11.35      6.28 o 
  -8  18   4        0.14       -3.72      6.71 o 
  -7  18   4       61.93       70.94     11.65 o 
  -6  18   4       11.69       10.03     11.90 o 
  -5  18   4       96.03      110.78     13.31 o 
  -4  18   4        0.10        1.73      2.46 o 
  -3  18   4       37.94       34.34      4.45 o 
  -2  18   4       11.60       16.34      3.88 o 
  -1  18   4        0.37       -2.23      2.97 o 
   0  18   4      747.78      730.52     17.29 o 
   1  18   4      213.06      218.83      9.92 o 
   2  18   4        9.45        4.49      5.37 o 
   3  18   4        0.02       -0.82      4.81 o 
   4  18   4       58.86       66.57      9.67 o 
   5  18   4        7.40       10.34      8.63 o 
  -7  19   4       53.63       46.04      8.46 o 
  -6  19   4        0.11       -3.11      5.26 o 
  -5  19   4      135.59      134.52      9.97 o 
  -4  19   4       31.85       32.96      3.68 o 
  -3  19   4      455.67      470.36     11.15 o 
  -2  19   4      517.91      523.54     13.77 o 
  -1  19   4      134.44      138.64     10.22 o 
   0  19   4      202.12      214.55      9.72 o 
   1  19   4      462.16      425.60     13.58 o 
   2  19   4      229.29      218.43     12.99 o 
   3  19   4      121.66      147.23     12.21 o 
   4  19   4        2.91        1.86      5.33 o 
   5  19   4        6.77       18.29      9.75 o 
  -7  20   4        0.89        4.91      9.70 o 
  -6  20   4        4.56        9.77      5.98 o 
  -5  20   4      290.64      307.14     14.14 o 
  -4  20   4      387.05      396.82     24.39 o 
  -3  20   4      171.14      174.74      7.45 o 
  -2  20   4      160.34      166.33      8.46 o 
  -1  20   4     1009.46      969.37     19.89 o 
   0  20   4      420.10      408.97     28.86 o 
   1  20   4        9.54        8.56      3.80 o 
   2  20   4       77.15       67.05      8.99 o 
   3  20   4        2.62       -3.74      4.93 o 
   4  20   4       10.09        4.51      4.76 o 
  -7  21   4        8.09       10.39      6.13 o 
  -6  21   4       16.18       13.49      5.79 o 
  -5  21   4       50.24       63.89      8.31 o 
  -4  21   4      144.15      155.49      8.31 o 
  -3  21   4      355.15      347.05     10.00 o 
  -2  21   4       78.22       84.60      6.95 o 
  -1  21   4      472.58      473.39     13.90 o 
   0  21   4       19.73       27.41      5.23 o 
   1  21   4       94.83       86.01      7.56 o 
   2  21   4       11.06       12.55     12.52 o 
   3  21   4       21.20       22.36      6.91 o 
   4  21   4        5.59       10.54      4.90 o 
  -7  22   4        4.84       11.51      5.97 o 
  -6  22   4       31.20       29.16      6.81 o 
  -5  22   4       81.99      121.47     16.46 o 
  -4  22   4        2.65        3.73      3.50 o 
  -3  22   4      574.37      594.15     20.97 o 
  -2  22   4        1.88       -2.57      3.43 o 
  -1  22   4       70.37       77.31      6.98 o 
   0  22   4      103.94       93.62     11.24 o 
   1  22   4        2.38       -0.29      3.06 o 
   2  22   4       97.97      109.12      9.01 o 
   3  22   4       91.71       92.71     10.68 o 
   4  22   4        2.28        5.05      5.31 o 
  -7  23   4      106.11       93.71     11.65 o 
  -6  23   4       44.85       41.80     14.19 o 
  -5  23   4       67.16       93.22     15.86 o 
  -4  23   4      100.46      108.93      7.70 o 
  -3  23   4      382.90      384.78     15.23 o 
  -2  23   4        0.65        3.34      3.46 o 
  -1  23   4       98.38      121.98      8.34 o 
   0  23   4       16.82       12.32      5.00 o 
   1  23   4      203.43      203.90     12.16 o 
   2  23   4       10.01        6.44      4.62 o 
   3  23   4       16.03       21.18      6.77 o 
   4  23   4        0.01       -1.35      5.35 o 
  -7  24   4        1.55       -2.09      6.84 o 
  -6  24   4        8.31       11.93      8.93 o 
  -5  24   4      127.31      105.15     15.77 o 
  -4  24   4       12.69       12.50      4.98 o 
  -3  24   4       17.71       24.53      6.18 o 
  -2  24   4       67.90       72.73     11.98 o 
  -1  24   4      236.56      247.25     23.28 o 
   0  24   4       60.15       67.73      8.80 o 
   1  24   4        4.26        9.19      4.18 o 
   2  24   4        0.21        4.87      4.27 o 
   3  24   4       54.42       52.47      8.98 o 
   4  24   4       10.10        4.18      6.11 o 
  -6  25   4       78.84      102.67     18.29 o 
  -5  25   4       68.83       70.40     14.79 o 
  -4  25   4       84.38      111.90      9.79 o 
  -3  25   4       48.57       61.55      8.07 o 
  -2  25   4        0.49        6.27      6.88 o 
  -1  25   4        0.07        1.42      3.93 o 
   0  25   4       42.01       55.99      6.73 o 
   1  25   4       36.62       36.87      5.81 o 
   2  25   4       17.71       16.18      5.27 o 
   3  25   4       28.09       29.52      7.58 o 
  -6  26   4        7.16        9.19      9.96 o 
  -4  26   4       11.66       14.79      5.42 o 
  -3  26   4       23.88       34.72      6.65 o 
  -2  26   4        8.37        6.75      5.04 o 
  -1  26   4      281.65      269.50     11.45 o 
   0  26   4        0.24       -0.56      4.02 o 
   1  26   4      250.51      239.81     14.54 o 
   2  26   4        0.08       -1.55      3.98 o 
   3  26   4        2.11       -2.14      7.07 o 
  -6  27   4        0.43        6.15      8.80 o 
  -4  27   4       10.33       12.24      8.01 o 
  -3  27   4       70.10       73.98      8.92 o 
  -2  27   4        0.38        4.49      4.90 o 
  -1  27   4       83.67      100.29     10.57 o 
   0  27   4       48.03       50.51      6.86 o 
   1  27   4        5.22        1.40      3.78 o 
   2  27   4       16.51       19.08      4.58 o 
   3  27   4       41.59       43.60      9.09 o 
  -4  28   4        1.44        2.51      4.69 o 
  -3  28   4        0.60        0.96      4.59 o 
  -2  28   4      165.62      175.09     12.20 o 
  -1  28   4       11.17        9.56      6.58 o 
   0  28   4       29.24       24.02      5.69 o 
   1  28   4       39.48       32.12      7.02 o 
   2  28   4        2.54        6.78      7.21 o 
   3  28   4       24.54       10.56      9.19 o 
  -4  29   4      168.41      168.25     19.41 o 
  -3  29   4        0.36        7.16      5.06 o 
  -2  29   4        0.61        1.21      4.70 o 
  -1  29   4       20.25       22.37      6.53 o 
   0  29   4      129.77      145.30     17.13 o 
   1  29   4       30.08       25.82      5.74 o 
   2  29   4        9.82       16.24      5.39 o 
  -4  30   4        0.26        1.47      4.58 o 
  -3  30   4        1.14        2.11      5.06 o 
  -2  30   4       15.50       14.80      6.11 o 
  -1  30   4        0.75        2.42      5.20 o 
   0  30   4       25.16       18.03      8.98 o 
   1  30   4       13.37       21.93      6.14 o 
   2  30   4       18.57       26.67      5.55 o 
  -4  31   4        1.88        7.57      7.10 o 
  -3  31   4       16.41       27.10      7.16 o 
  -2  31   4        0.06        2.21      4.82 o 
  -1  31   4        5.52       -1.64      5.34 o 
   0  31   4       14.42       -1.20      8.46 o 
   1  31   4       33.33       40.57      6.80 o 
  -4  32   4        0.79        7.52      7.82 o 
  -3  32   4        7.85        8.89      5.62 o 
  -2  32   4       89.47      101.98     11.24 o 
  -1  32   4        3.60        5.70      5.94 o 
   0  32   4        3.40       -3.10      6.10 o 
   1  32   4        1.47        0.49      7.48 o 
  -3  33   4       37.11       41.31      8.11 o 
  -2  33   4        3.22        7.74      8.33 o 
  -1  33   4        1.34       -5.29     12.18 o 
   0  33   4        2.81        4.38      6.58 o 
  -9   0   5        0.35        8.85      9.40 o 
  -7   0   5       60.25       56.59     12.78 o 
  -5   0   5        1.00        9.57      8.29 o 
  -3   0   5      289.66      325.01     18.25 o 
  -1   0   5      360.43      342.67     17.48 o 
   1   0   5      362.53      370.02     19.45 o 
   3   0   5       79.48       91.81     12.65 o 
  -9   1   5       25.81       34.42      9.47 o 
  -8   1   5       28.39       30.22      5.92 o 
  -7   1   5       10.69        7.05      5.69 o 
  -6   1   5      152.49      153.02     11.39 o 
  -5   1   5       81.01       88.16     13.63 o 
  -4   1   5       18.32       16.76      6.14 o 
  -3   1   5      490.04      497.65     22.55 o 
  -2   1   5       27.45       34.55      5.86 o 
  -1   1   5      109.27      102.42      7.78 o 
   0   1   5      679.98      635.62     17.19 o 
   1   1   5      511.42      486.96     19.28 o 
   2   1   5       12.42       23.32      5.36 o 
   3   1   5      479.02      471.58     13.75 o 
   4   1   5      143.13      153.64      7.14 o 
  -9   2   5        2.73       11.17      8.00 o 
  -8   2   5      179.62      166.55     10.29 o 
  -7   2   5        6.89        8.58      4.12 o 
  -6   2   5        1.45        1.18      4.99 o 
  -5   2   5      121.96      122.17     10.06 o 
  -4   2   5      339.28      333.73     10.62 o 
  -3   2   5        2.90       10.62      7.16 o 
  -2   2   5      601.43      545.97     15.67 o 
  -1   2   5        2.56       11.64      4.58 o 
   0   2   5       44.90       53.86      6.47 o 
   1   2   5        0.43       -3.01      5.90 o 
   2   2   5     1543.43     1473.86     24.67 o 
   3   2   5       15.20       23.01      4.72 o 
   4   2   5       40.10       45.63      5.02 o 
  -9   3   5        2.79       13.85      5.38 o 
  -8   3   5       34.15       32.42      5.79 o 
  -7   3   5        7.15        5.75      5.16 o 
  -6   3   5      100.21      109.70     10.06 o 
  -5   3   5       51.30       51.20      7.77 o 
  -4   3   5        1.60        0.60      3.73 o 
  -3   3   5      224.65      223.48      9.07 o 
  -2   3   5        1.07        5.93      4.79 o 
  -1   3   5       10.41       12.84      4.96 o 
   0   3   5       45.62       52.67     14.66 o 
   1   3   5       50.94       54.79      5.56 o 
   2   3   5       17.30       12.73      4.22 o 
   3   3   5       25.41       29.75      6.68 o 
   4   3   5      124.60      142.24      9.55 o 
  -9   4   5        0.58        1.62     11.71 o 
  -8   4   5       20.71       23.93      5.26 o 
  -7   4   5       59.78       55.76      8.45 o 
  -6   4   5        3.41        8.98      4.77 o 
  -5   4   5      219.24      190.40     11.53 o 
  -4   4   5       10.32       15.57      5.19 o 
  -3   4   5        5.01       10.27      4.27 o 
  -2   4   5       33.65       38.44      7.15 o 
  -1   4   5     1230.71     1189.59     19.98 o 
   0   4   5       39.72       43.66      5.18 o 
   1   4   5      140.54      144.10      7.74 o 
   2   4   5       67.54       63.73      9.43 o 
   3   4   5      216.67      225.93     12.66 o 
   4   4   5      223.85      237.27     11.13 o 
   5   4   5      191.00      189.31     18.89 o 
  -9   5   5        0.00        0.60      6.58 o 
  -8   5   5        4.89        9.74      4.64 o 
  -7   5   5        0.06        5.24      3.80 o 
  -6   5   5      160.10      155.03      8.51 o 
  -5   5   5       31.15       29.81      6.78 o 
  -4   5   5      114.84      100.14      6.72 o 
  -3   5   5      259.73      254.15     12.02 o 
  -2   5   5       77.83       70.63      5.96 o 
  -1   5   5      257.53      262.75      9.51 o 
   0   5   5     1198.29     1225.49     24.19 o 
   1   5   5      448.48      434.48     12.46 o 
   2   5   5       17.12       21.00      4.63 o 
   3   5   5      184.00      184.05     10.17 o 
   4   5   5      119.74      148.01     12.43 o 
   5   5   5       71.89       82.55     10.90 o 
  -9   6   5        8.10       11.29      9.25 o 
  -8   6   5       17.94       18.41      5.26 o 
  -7   6   5        8.17       18.34      4.80 o 
  -6   6   5       46.64       53.02      6.40 o 
  -5   6   5       12.00       10.87      6.24 o 
  -4   6   5       46.32       37.14      5.26 o 
  -3   6   5        1.58        2.18      3.79 o 
  -2   6   5      196.37      192.11      9.27 o 
  -1   6   5        1.33        6.41      3.65 o 
   0   6   5      339.35      326.23     17.79 o 
   1   6   5      505.16      501.33     21.46 o 
   2   6   5        7.22        4.56      4.76 o 
   3   6   5       59.97       64.07      7.31 o 
   4   6   5       24.06       11.53     10.56 o 
   5   6   5       34.21       19.41      6.95 o 
  -9   7   5       14.05       21.71      9.23 o 
  -8   7   5        0.54        7.97      4.12 o 
  -7   7   5       54.08       43.95      6.31 o 
  -6   7   5        7.03        9.67      4.07 o 
  -5   7   5       21.20       23.27      6.53 o 
  -4   7   5       48.08       40.45      5.36 o 
  -3   7   5       12.71       18.66      4.45 o 
  -2   7   5       59.57       60.89      5.66 o 
  -1   7   5      287.64      285.11     13.02 o 
   0   7   5        8.34       13.01      6.35 o 
   1   7   5       88.39      107.95      7.36 o 
   2   7   5      213.28      227.44     12.90 o 
   3   7   5      245.47      240.90     11.72 o 
   4   7   5       25.08       16.03     12.22 o 
   5   7   5       13.38       17.17      6.72 o 
  -8   8   5       43.13       35.37      6.23 o 
  -7   8   5       42.97       58.45      8.93 o 
  -6   8   5        0.25        9.21      6.41 o 
  -5   8   5      223.25      221.44      9.33 o 
  -4   8   5      209.32      208.54      8.83 o 
  -3   8   5       87.54       84.47      6.73 o 
  -2   8   5      194.19      198.92      8.87 o 
  -1   8   5       61.70       64.59      5.84 o 
   0   8   5      494.06      500.07     22.55 o 
   1   8   5       46.18       50.87      6.38 o 
   2   8   5     1287.19     1260.62     45.35 o 
   3   8   5      455.41      464.79     19.11 o 
   4   8   5        9.16       16.66      6.93 o 
   5   8   5       27.06       33.99      8.52 o 
  -8   9   5       15.60       19.55      6.88 o 
  -7   9   5        1.04       10.46      4.45 o 
  -6   9   5       93.81       83.19      7.23 o 
  -5   9   5       25.17       17.88      5.50 o 
  -4   9   5       22.29       26.81      4.90 o 
  -3   9   5      219.95      209.34      8.96 o 
  -2   9   5      423.00      454.73     12.14 o 
  -1   9   5      355.22      376.13     11.08 o 
   0   9   5      618.43      591.82     24.56 o 
   1   9   5        2.62        5.42      5.13 o 
   2   9   5        0.05        3.61      8.61 o 
   3   9   5      152.12      149.71     12.65 o 
   4   9   5      368.51      388.25     18.34 o 
   5   9   5      185.61      151.82     14.46 o 
  -8  10   5       21.41       24.36      7.15 o 
  -7  10   5        4.80        7.63      6.45 o 
  -6  10   5        9.24       14.51      4.41 o 
  -5  10   5       65.23       60.25      6.11 o 
  -4  10   5       70.49       56.62      5.93 o 
  -3  10   5        1.37        8.91      4.30 o 
  -2  10   5      209.58      200.61      8.62 o 
  -1  10   5       89.99       89.77      6.63 o 
   0  10   5       39.66       39.36      5.30 o 
   1  10   5      207.15      246.48     13.37 o 
   2  10   5      343.63      320.37     15.16 o 
   3  10   5       47.70       55.10     18.89 o 
   4  10   5      117.15      110.60     17.99 o 
   5  10   5        1.90        0.54      5.60 o 
  -8  11   5       19.33       14.93      6.08 o 
  -7  11   5      202.23      184.12     19.72 o 
  -6  11   5        7.16        0.86      5.83 o 
  -5  11   5        0.12        4.99      3.63 o 
  -4  11   5        7.31       10.87      4.41 o 
  -3  11   5      765.23      711.36     16.99 o 
  -2  11   5        9.59        7.93      4.11 o 
  -1  11   5      358.59      370.42     11.18 o 
   0  11   5       32.02       29.93      6.41 o 
   1  11   5      220.03      211.68     12.47 o 
   2  11   5       47.76       45.12      7.86 o 
   3  11   5      209.89      216.36     14.10 o 
   4  11   5        3.97       -3.83      5.67 o 
   5  11   5        0.53        2.81      6.08 o 
  -8  12   5       21.63       21.91      6.88 o 
  -7  12   5        0.69        6.91      5.30 o 
  -6  12   5       25.77       21.62      4.89 o 
  -5  12   5       57.51       57.77      6.12 o 
  -4  12   5      199.86      195.14      8.94 o 
  -3  12   5       32.20       31.87      5.28 o 
  -2  12   5      137.66      157.54      8.05 o 
  -1  12   5       44.18       41.80      5.38 o 
   0  12   5      164.89      166.61     10.80 o 
   1  12   5       57.22       48.14     13.16 o 
   2  12   5      240.70      233.55     13.64 o 
   3  12   5        0.11       -2.18      5.79 o 
   4  12   5        0.95       -1.41      6.45 o 
   5  12   5        4.30       11.27     10.32 o 
  -8  13   5       37.54       70.45     11.69 o 
  -7  13   5      149.26      132.22     11.77 o 
  -6  13   5       74.53       74.50      7.08 o 
  -5  13   5       51.62       54.34      6.00 o 
  -4  13   5        8.13        8.83      4.39 o 
  -3  13   5        2.10        3.53      4.55 o 
  -2  13   5       68.46       63.79      6.03 o 
  -1  13   5       57.27       53.59      5.68 o 
   0  13   5      124.13      106.36      9.65 o 
   1  13   5        0.03       -4.43      4.28 o 
   2  13   5       46.62       52.69      8.45 o 
   3  13   5       28.89       30.57      8.40 o 
   4  13   5       81.81       88.49     11.97 o 
  -8  14   5        7.87       15.94      6.52 o 
  -7  14   5       34.93       37.74      7.64 o 
  -6  14   5        6.01       10.36      4.35 o 
  -5  14   5        2.01       12.22      4.21 o 
  -4  14   5       48.78       48.80      4.83 o 
  -3  14   5        9.40       11.73      5.17 o 
  -2  14   5       88.40       88.70      6.72 o 
  -1  14   5      262.83      265.36     13.45 o 
   0  14   5       61.34       53.56      7.71 o 
   1  14   5       20.47       15.25      5.71 o 
   2  14   5      244.58      217.51     13.54 o 
   3  14   5       28.15       42.92      9.07 o 
   4  14   5       29.43       23.96      8.72 o 
  -8  15   5        2.27        4.28      5.63 o 
  -7  15   5       50.06       41.84     12.80 o 
  -6  15   5       13.76       14.61      4.82 o 
  -5  15   5      102.02      112.98      7.79 o 
  -4  15   5        2.71        4.74      3.24 o 
  -3  15   5       43.05       55.66      6.23 o 
  -2  15   5       56.18       61.00      6.13 o 
  -1  15   5       44.93       36.86      7.13 o 
   0  15   5      241.77      240.86     13.14 o 
   1  15   5        5.23        3.35      4.87 o 
   2  15   5        0.14        3.40      5.27 o 
   3  15   5       34.90       45.80      9.42 o 
   4  15   5        0.15        4.28      7.12 o 
  -8  16   5        0.28       -1.67      6.33 o 
  -7  16   5       16.33       23.48      6.91 o 
  -6  16   5       19.44       22.53      6.29 o 
  -5  16   5       27.37       31.66      5.27 o 
  -4  16   5      109.73      106.76      5.53 o 
  -3  16   5       11.46       13.94      3.63 o 
  -2  16   5      138.36      161.11      8.60 o 
  -1  16   5       34.33       34.89      7.11 o 
   0  16   5       11.69       16.71      6.22 o 
   1  16   5      109.21       96.98     15.15 o 
   2  16   5        0.05       -1.56      9.98 o 
   3  16   5        2.57        0.67      6.47 o 
   4  16   5        9.55        1.27      6.19 o 
  -8  17   5        2.43        7.27      8.63 o 
  -7  17   5       25.86       35.86     10.41 o 
  -6  17   5       58.89       75.81      9.15 o 
  -5  17   5       38.80       41.19      5.65 o 
  -4  17   5      101.32      110.04      8.23 o 
  -3  17   5       15.48        8.72      4.37 o 
  -2  17   5      314.34      299.98     11.32 o 
  -1  17   5       36.06       43.89      7.67 o 
   0  17   5      292.12      262.27     26.82 o 
   1  17   5       34.22       49.52     16.07 o 
   2  17   5        6.96        1.10      5.15 o 
   3  17   5        3.22       17.34      7.38 o 
   4  17   5       16.69       21.36      8.15 o 
  -7  18   5        0.44        3.92      5.01 o 
  -6  18   5        6.80        9.53      4.95 o 
  -5  18   5       35.40       36.65      5.49 o 
  -4  18   5       62.41       66.01      5.75 o 
  -3  18   5       48.27       41.25      5.11 o 
  -2  18   5        8.70        4.35      3.85 o 
  -1  18   5        0.35        0.45      4.85 o 
   0  18   5       10.00       13.22      5.86 o 
   1  18   5      142.86      154.14     12.18 o 
   2  18   5       17.57       22.33     10.60 o 
   3  18   5       41.70       59.79     10.19 o 
   4  18   5        0.67       -0.88      6.41 o 
  -7  19   5        1.38        6.58      5.52 o 
  -6  19   5        4.46        4.50      4.81 o 
  -5  19   5      122.06      100.87     13.68 o 
  -4  19   5       24.93       31.88      5.95 o 
  -3  19   5      358.93      323.87     11.90 o 
  -2  19   5       39.43       51.20      6.35 o 
  -1  19   5      124.34      104.10      8.29 o 
   0  19   5        0.23        4.03      4.69 o 
   1  19   5       22.83       16.22     13.10 o 
   2  19   5       32.13       34.76      7.75 o 
   3  19   5       22.64       28.75      8.49 o 
   4  19   5        0.02        2.27      8.76 o 
  -7  20   5       58.74       56.59     18.44 o 
  -6  20   5       43.94       57.11      8.57 o 
  -5  20   5       73.23       74.33     13.76 o 
  -4  20   5       31.39       44.72      5.29 o 
  -3  20   5      453.92      423.77     13.20 o 
  -2  20   5       82.81       70.65      7.10 o 
  -1  20   5      189.18      193.58     10.01 o 
   0  20   5      231.70      201.59     12.46 o 
   1  20   5       20.31       15.60      6.08 o 
   2  20   5       29.16       42.36      7.93 o 
   3  20   5       26.16       16.09      8.10 o 
   4  20   5        0.17       12.57      8.85 o 
  -7  21   5       26.99       38.54     11.84 o 
  -6  21   5       20.26       19.28      6.11 o 
  -5  21   5      272.93      323.73     22.82 o 
  -4  21   5        0.03       -1.88      2.85 o 
  -3  21   5      339.40      326.93     12.06 o 
  -2  21   5      112.94      105.55      8.30 o 
  -1  21   5        3.47        2.74      3.83 o 
   0  21   5       26.44       33.06      7.05 o 
   1  21   5      303.56      293.75     15.31 o 
   2  21   5       24.51       32.28     12.54 o 
   3  21   5        8.19       10.56      4.73 o 
  -7  22   5       14.85       20.81      7.65 o 
  -6  22   5        6.29       10.22      8.80 o 
  -5  22   5        0.36        6.92      8.12 o 
  -4  22   5        8.98       17.21      5.71 o 
  -3  22   5        5.76        5.82      4.62 o 
  -2  22   5      140.61      142.18     14.24 o 
  -1  22   5       72.03       84.71      8.14 o 
   0  22   5        2.38        5.69      4.76 o 
   1  22   5        0.01       -0.05      4.56 o 
   2  22   5        1.90        9.25      5.28 o 
   3  22   5        3.94        6.92      6.59 o 
  -6  23   5        0.74        7.44      7.86 o 
  -5  23   5       72.07       70.61     14.49 o 
  -4  23   5      224.94      213.95     17.91 o 
  -3  23   5        1.22       -1.89      3.78 o 
  -2  23   5        7.05       -0.70      3.68 o 
  -1  23   5        3.07       -0.91      3.88 o 
   0  23   5       12.55       13.16      7.03 o 
   1  23   5       30.01       53.13      8.65 o 
   2  23   5        3.29       14.74      8.91 o 
   3  23   5        5.05        5.13      9.40 o 
  -6  24   5      123.59      118.14     18.81 o 
  -4  24   5       20.50       12.98      5.64 o 
  -3  24   5       42.49       36.38      7.34 o 
  -2  24   5      177.00      197.74     10.73 o 
  -1  24   5      302.89      312.68     19.86 o 
   0  24   5       22.47       12.88      6.95 o 
   1  24   5       14.68       12.62     10.09 o 
   2  24   5       24.36       24.56      6.94 o 
   3  24   5       89.92       84.84     14.83 o 
  -6  25   5       24.87       38.72     12.52 o 
  -4  25   5       74.47       71.50      8.97 o 
  -3  25   5      308.55      339.03     16.05 o 
  -2  25   5      110.13      127.67     11.12 o 
  -1  25   5        0.15       -1.47      4.91 o 
   0  25   5       12.12       15.20      6.20 o 
   1  25   5       86.02      126.93     19.21 o 
   2  25   5        1.55        9.23      6.75 o 
  -4  26   5       13.89       26.82      6.87 o 
  -3  26   5        0.18        4.90      5.08 o 
  -2  26   5       16.42       22.19      5.60 o 
  -1  26   5      112.95      100.50     13.35 o 
   0  26   5       41.52       51.20      7.24 o 
   1  26   5        8.60        5.57     10.32 o 
   2  26   5       12.24       13.81      6.50 o 
  -4  27   5       15.43       19.64     11.22 o 
  -3  27   5        0.94        5.92      5.33 o 
  -2  27   5       66.35       67.67      9.74 o 
  -1  27   5       21.24       23.58      5.87 o 
   0  27   5      103.90      101.18      9.27 o 
   1  27   5        7.21        4.06      5.40 o 
   2  27   5        4.18       -2.22      7.91 o 
  -4  28   5       10.86        9.77      5.68 o 
  -3  28   5       16.15       17.36      6.56 o 
  -2  28   5        0.32        2.28      5.56 o 
  -1  28   5      109.16      138.01     10.42 o 
   0  28   5        2.81        8.89      6.01 o 
   1  28   5       20.06       25.99      6.44 o 
  -4  29   5       20.82       16.10      6.32 o 
  -3  29   5        0.66       -4.30      4.71 o 
  -2  29   5        0.19        1.31      9.45 o 
  -1  29   5       13.31       16.71      6.78 o 
   0  29   5        5.13        2.49      5.10 o 
   1  29   5       94.33      111.25     10.13 o 
  -4  30   5       63.40       91.69     10.72 o 
  -3  30   5       23.80       23.81      7.33 o 
  -2  30   5        2.90        5.91      7.03 o 
  -1  30   5        0.06       -1.12      5.38 o 
   0  30   5       15.57       15.72      5.97 o 
  -3  31   5      157.08      165.82     16.78 o 
  -2  31   5       76.63      129.36     13.15 o 
  -1  31   5       81.37       84.44     11.29 o 
   0  31   5       18.34       13.52      8.42 o 
  -2  32   5       19.91       22.42      7.86 o 
  -8   0   6       56.56       81.94     15.73 o 
  -6   0   6        0.48        4.66      8.68 o 
  -4   0   6     1086.81     1040.10     35.56 o 
  -2   0   6      574.89      551.34     24.83 o 
   0   0   6       89.37      109.34     12.87 o 
   2   0   6      214.01      191.36     16.76 o 
  -8   1   6        7.83       13.00      6.65 o 
  -7   1   6       92.40       82.15     12.10 o 
  -6   1   6       94.06      110.77     12.57 o 
  -5   1   6       26.45       22.80      7.43 o 
  -4   1   6       26.15       30.57      7.95 o 
  -3   1   6      184.00      181.49     13.36 o 
  -2   1   6       13.45       14.81      6.41 o 
  -1   1   6      207.24      221.36     12.00 o 
   0   1   6     1278.98     1265.28     45.54 o 
   1   1   6       16.53       12.10      6.41 o 
   2   1   6      155.87      153.78      9.20 o 
   3   1   6       65.71       57.81      6.63 o 
  -8   2   6        0.01       12.63      6.51 o 
  -7   2   6       16.21       20.39      9.60 o 
  -6   2   6       41.30       52.70      8.78 o 
  -5   2   6      632.01      636.29     24.09 o 
  -4   2   6      501.75      485.61     13.89 o 
  -3   2   6      568.24      596.34     28.45 o 
  -2   2   6      261.91      268.86     13.31 o 
  -1   2   6      255.38      249.02     12.86 o 
   0   2   6      148.79      152.98     24.19 o 
   1   2   6      828.22      806.68     68.00 o 
   2   2   6       59.69       70.24      7.05 o 
   3   2   6        0.88        2.52      4.99 o 
  -8   3   6       19.15       23.72      7.70 o 
  -7   3   6       19.51       25.93     12.37 o 
  -6   3   6      415.51      434.16     19.15 o 
  -5   3   6       85.22       97.93     10.15 o 
  -4   3   6      288.98      300.74     11.46 o 
  -3   3   6      595.30      626.66     15.67 o 
  -2   3   6     3202.25     3075.62     47.30 o 
  -1   3   6     1168.73     1178.69     26.29 o 
   0   3   6        2.13        8.99      4.58 o 
   1   3   6       64.53       71.73      7.13 o 
   2   3   6       51.67       49.19      7.46 o 
   3   3   6       91.36       91.56     10.26 o 
   4   3   6       16.61       40.14     12.48 o 
  -8   4   6       28.48       31.48      8.11 o 
  -7   4   6       25.59       35.38      8.24 o 
  -6   4   6      256.70      245.24     13.82 o 
  -5   4   6      160.20      179.36     12.38 o 
  -4   4   6     1241.99     1223.71     30.72 o 
  -3   4   6      623.79      608.11     25.87 o 
  -2   4   6       36.24       57.56      6.62 o 
  -1   4   6      798.13      818.34     24.69 o 
   0   4   6     1757.56     1682.89     49.90 o 
   1   4   6      741.42      742.41     17.53 o 
   2   4   6        0.03        3.23      4.56 o 
   3   4   6       42.14       44.81      9.92 o 
   4   4   6        6.08       32.66     11.28 o 
  -8   5   6       20.49       40.25      8.55 o 
  -7   5   6       16.17       16.62     11.75 o 
  -6   5   6       55.76       65.95      9.34 o 
  -5   5   6      147.73      151.90     11.52 o 
  -4   5   6       22.73       20.83      5.64 o 
  -3   5   6       75.38       68.91      6.96 o 
  -2   5   6      388.07      360.52     12.10 o 
  -1   5   6      121.37      138.53      8.60 o 
   0   5   6      242.14      233.54     10.54 o 
   1   5   6        0.04       10.79      4.75 o 
   2   5   6      123.07      131.64     11.64 o 
   3   5   6        1.77       -4.74      4.76 o 
   4   5   6       38.42       45.65     12.99 o 
  -8   6   6        2.31       13.40      7.84 o 
  -7   6   6       47.13       56.65     12.82 o 
  -6   6   6       13.59       14.15      6.90 o 
  -5   6   6      119.46      119.91     10.56 o 
  -4   6   6       22.45       14.05      5.26 o 
  -3   6   6      111.21      109.51     11.85 o 
  -2   6   6      175.01      195.86      9.84 o 
  -1   6   6        1.82        1.76      4.47 o 
   0   6   6      164.98      176.55      9.39 o 
   1   6   6       34.65       40.49      6.15 o 
   2   6   6      248.82      251.32     26.84 o 
   3   6   6       81.15       80.95     10.50 o 
   4   6   6       14.14       12.87      6.72 o 
  -8   7   6       36.75       45.00      8.95 o 
  -7   7   6        0.60        1.15      5.88 o 
  -6   7   6       80.22       94.37     10.63 o 
  -5   7   6       50.50       56.73      8.88 o 
  -4   7   6      140.23      136.66      8.48 o 
  -3   7   6        1.58        7.51      4.79 o 
  -2   7   6      761.24      721.28     16.84 o 
  -1   7   6      145.39      133.80      8.45 o 
   0   7   6        0.64        0.40      4.21 o 
   1   7   6      760.84      684.78     45.09 o 
   2   7   6       61.95       83.82     10.20 o 
   3   7   6      132.16      117.28     31.84 o 
   4   7   6       11.07       17.30      7.29 o 
  -8   8   6        0.74       11.89      6.87 o 
  -7   8   6       19.51       27.18     11.90 o 
  -6   8   6      122.27      111.68     18.68 o 
  -5   8   6        3.40        1.18      5.65 o 
  -4   8   6      171.59      169.98      9.10 o 
  -3   8   6      111.96      115.35      8.02 o 
  -2   8   6       96.11      111.72      8.51 o 
  -1   8   6       58.95       48.32      6.39 o 
   0   8   6      251.92      283.65     11.34 o 
   1   8   6        2.54        1.16      4.98 o 
   2   8   6       44.17       44.11      8.32 o 
   3   8   6      383.91      405.26     18.83 o 
   4   8   6        6.63        2.98      6.53 o 
  -8   9   6        3.96        4.72      4.48 o 
  -7   9   6        0.91        8.91      6.02 o 
  -6   9   6        2.99        6.63      5.93 o 
  -5   9   6      111.96      125.36     14.94 o 
  -4   9   6        0.73       -5.76      4.18 o 
  -3   9   6      108.79      115.15      7.92 o 
  -2   9   6       68.74       52.17      6.51 o 
  -1   9   6      297.43      287.15     11.23 o 
   0   9   6      523.80      485.19     18.66 o 
   1   9   6      182.35      175.66     17.72 o 
   2   9   6       81.84       77.85     10.42 o 
   3   9   6       39.26       34.81     11.07 o 
   4   9   6       33.88       40.65      9.12 o 
  -8  10   6        5.52       11.72      7.29 o 
  -7  10   6       31.02       39.16      8.17 o 
  -6  10   6        1.25       10.91      6.42 o 
  -5  10   6       38.00       39.47     15.30 o 
  -4  10   6       70.43       88.62      7.50 o 
  -3  10   6      131.80      119.18     11.82 o 
  -2  10   6       11.88        3.57      4.66 o 
  -1  10   6       50.85       52.79      6.47 o 
   0  10   6       65.58       78.93      9.66 o 
   1  10   6      193.81      211.12     13.23 o 
   2  10   6       18.88       39.63      8.43 o 
   3  10   6        0.88        3.18      5.59 o 
   4  10   6       75.63       80.34     11.73 o 
  -8  11   6       35.73       53.16     12.07 o 
  -7  11   6        5.75       10.77      6.10 o 
  -6  11   6       37.94       49.74     15.22 o 
  -5  11   6        3.99       15.38      6.77 o 
  -4  11   6       53.71       58.54      8.04 o 
  -3  11   6        2.03       -1.34      4.43 o 
  -2  11   6       16.94        7.79      5.10 o 
  -1  11   6        0.39       -1.06      4.41 o 
   0  11   6      231.65      206.68     12.79 o 
   1  11   6        6.49        4.14      5.17 o 
   2  11   6      357.46      354.89     17.74 o 
   3  11   6        1.42        2.69      6.06 o 
   4  11   6        0.17        5.45      7.09 o 
  -8  12   6       25.00       24.71      7.07 o 
  -7  12   6       34.65       46.12      6.95 o 
  -6  12   6        0.58        9.96      6.47 o 
  -5  12   6       17.64       29.77      7.13 o 
  -4  12   6       27.20       27.18      6.09 o 
  -3  12   6      331.08      333.69     16.27 o 
  -2  12   6       29.00       29.93      5.56 o 
  -1  12   6       50.59       53.08      8.64 o 
   0  12   6       11.22        7.77      5.78 o 
   1  12   6      143.94      133.06     23.42 o 
   2  12   6        5.53        6.72      6.10 o 
   3  12   6        1.51       -3.85      7.31 o 
   4  12   6       14.85       18.46     12.18 o 
  -8  13   6        1.97        2.01      6.50 o 
  -7  13   6       12.90       17.50      6.89 o 
  -6  13   6       24.81       22.03      7.58 o 
  -5  13   6      133.59      127.76     16.24 o 
  -4  13   6       59.14       57.71      6.84 o 
  -3  13   6       26.23       27.28      5.65 o 
  -2  13   6       72.52       78.19     10.28 o 
  -1  13   6      322.29      284.77     22.53 o 
   0  13   6       52.62       48.44     10.24 o 
   1  13   6       14.59       18.23      7.15 o 
   2  13   6        0.59        1.69      5.96 o 
   3  13   6        7.21       -3.43      5.96 o 
  -8  14   6       33.92       24.83      9.87 o 
  -7  14   6       13.09       21.67      5.45 o 
  -6  14   6      138.07      142.01     12.33 o 
  -5  14   6        2.38        7.43      5.98 o 
  -4  14   6        3.49       11.57      5.04 o 
  -3  14   6      135.28      129.27     10.55 o 
  -2  14   6       92.81       69.15      7.98 o 
  -1  14   6       27.07       22.90     13.42 o 
   0  14   6      130.54      133.07     25.43 o 
   1  14   6       82.28       83.84     10.68 o 
   2  14   6        2.60       -3.63      5.77 o 
   3  14   6       15.04       10.96      8.55 o 
  -8  15   6        7.19       21.80      9.66 o 
  -7  15   6        0.43        7.17      5.52 o 
  -6  15   6       23.08       27.03      7.70 o 
  -5  15   6      240.66      249.01     14.31 o 
  -4  15   6      207.85      208.52     26.83 o 
  -3  15   6       21.89       18.16      9.12 o 
  -2  15   6       71.11       57.74      8.57 o 
  -1  15   6       46.43       51.93      8.66 o 
   0  15   6        0.09       -3.74      4.66 o 
   1  15   6       12.49       20.36      6.88 o 
   2  15   6       30.76       36.39      9.77 o 
   3  15   6       13.78       23.73      8.30 o 
  -7  16   6      154.34      143.88     12.51 o 
  -6  16   6       42.57       53.86      6.85 o 
  -5  16   6      197.11      207.96     13.33 o 
  -4  16   6        0.04        0.53      5.59 o 
  -3  16   6      324.70      307.62     11.93 o 
  -2  16   6       73.57       47.16      8.46 o 
  -1  16   6      187.12      171.19     12.82 o 
   0  16   6        0.70       -2.97      4.83 o 
   1  16   6        7.42        6.42      8.63 o 
   2  16   6       31.38       33.22      8.72 o 
   3  16   6       16.86       20.20      8.14 o 
  -7  17   6       11.90       19.94      6.38 o 
  -6  17   6       34.84       39.26      6.33 o 
  -5  17   6      180.56      187.79     13.76 o 
  -4  17   6       24.22       14.42      5.25 o 
  -3  17   6      218.46      170.38     21.29 o 
  -2  17   6       21.90       33.45      7.79 o 
  -1  17   6      143.58      133.85     11.82 o 
   0  17   6      188.74      143.81     12.66 o 
   1  17   6        0.07       -1.11      6.54 o 
   2  17   6       15.46       38.95      8.90 o 
   3  17   6       39.55       50.82     10.14 o 
  -7  18   6        5.13       10.70      7.44 o 
  -6  18   6       13.90       12.68      5.58 o 
  -5  18   6       73.65       70.42      9.56 o 
  -4  18   6       20.45       19.72      5.48 o 
  -3  18   6       12.24       10.39      6.60 o 
  -2  18   6        0.17        6.43      6.39 o 
  -1  18   6       53.64       37.47      8.16 o 
   0  18   6       86.08      102.19     16.03 o 
   1  18   6       18.60       21.01     10.15 o 
   2  18   6       65.53       76.51     21.63 o 
   3  18   6       20.09       29.88     14.11 o 
  -7  19   6        2.40        6.48      5.86 o 
  -6  19   6       43.88       57.23     13.16 o 
  -5  19   6       15.87       17.64      6.83 o 
  -4  19   6        0.20        1.45      6.93 o 
  -3  19   6       13.55       19.43      8.36 o 
  -2  19   6       68.36       80.52     10.07 o 
  -1  19   6      180.17      186.44     13.14 o 
   0  19   6       66.74       73.65     10.39 o 
   1  19   6       82.19       98.03     11.55 o 
   2  19   6        2.89       -0.67      5.74 o 
   3  19   6        6.99        2.65      9.92 o 
  -7  20   6       24.25       43.75      8.29 o 
  -6  20   6       13.35       23.29     10.39 o 
  -5  20   6       19.05       20.04      8.80 o 
  -4  20   6        0.23       11.33      6.19 o 
  -3  20   6       60.92       65.63      9.38 o 
  -2  20   6       31.57       22.33      7.18 o 
  -1  20   6       85.70       88.87     10.72 o 
   0  20   6        8.87        2.34      5.56 o 
   1  20   6       78.82       82.17     10.77 o 
   2  20   6        0.26        5.54      5.77 o 
  -6  21   6       19.39       26.24     10.51 o 
  -5  21   6        2.21       12.91      8.16 o 
  -4  21   6       53.35       51.66      8.71 o 
  -3  21   6       19.85        8.63      6.49 o 
  -2  21   6        1.21        3.14      5.92 o 
  -1  21   6        0.01       -3.97      5.28 o 
   0  21   6        6.77        4.44      9.34 o 
   1  21   6       82.20      107.78     12.10 o 
   2  21   6        7.52        9.08     12.05 o 
  -6  22   6       13.87       22.87     10.22 o 
  -4  22   6       66.97       51.94      8.73 o 
  -3  22   6       71.62       61.25      9.14 o 
  -2  22   6       11.51        9.73      6.42 o 
  -1  22   6       11.91       10.31      6.72 o 
   0  22   6        3.15        2.73      6.80 o 
   1  22   6        3.65       -0.87      6.88 o 
   2  22   6        9.19       -0.38     10.04 o 
  -6  23   6        2.00       14.45     10.04 o 
  -4  23   6       12.83       12.18      8.93 o 
  -3  23   6       41.29       52.06      8.97 o 
  -2  23   6        0.10       -2.69      5.77 o 
  -1  23   6        4.05       -4.01      5.91 o 
   0  23   6       10.48        7.90      6.02 o 
   1  23   6      165.49      185.32     28.23 o 
   2  23   6       11.14       22.57     10.51 o 
  -4  24   6       17.07       10.71      6.41 o 
  -3  24   6        8.63        4.05      6.38 o 
  -2  24   6       54.26       57.91     13.66 o 
  -1  24   6      153.05      159.69     21.39 o 
   0  24   6       46.66       43.98      8.88 o 
   1  24   6        3.98        2.10      5.29 o 
  -4  25   6       25.64       39.70      8.17 o 
  -3  25   6       82.41       92.63      9.17 o 
  -2  25   6      157.18      143.97     12.75 o 
  -1  25   6       69.10       57.32      9.75 o 
   0  25   6        0.29        1.04      6.30 o 
   1  25   6       36.98       42.21      8.41 o 
  -4  26   6       67.68       87.61     10.79 o 
  -3  26   6       44.97       43.48      8.78 o 
  -2  26   6        5.76        5.13      5.20 o 
  -1  26   6        0.03       -4.50      5.99 o 
   0  26   6       25.49       29.01      8.08 o 
   1  26   6       39.68       46.25     13.59 o 
  -4  27   6        0.00        4.81      6.22 o 
  -3  27   6        0.93       12.19     10.75 o 
  -2  27   6        4.86       -1.16      7.30 o 
  -1  27   6       44.52       61.81     11.18 o 
   0  27   6       62.18       66.11     10.33 o 
  -4  28   6        3.47        3.27      6.04 o 
  -3  28   6        1.72        8.50      7.27 o 
  -2  28   6       82.45      103.73     13.91 o 
  -1  28   6       13.61        6.90      8.16 o 
  -3  29   6       11.12       14.23      7.78 o 
  -2  29   6        0.30        2.97      7.63 o 
  -1  29   6       68.11       89.71     11.75 o 
  -7   0   7        8.99        7.27     10.04 o 
  -5   0   7      801.66      816.68     35.13 o 
  -3   0   7      115.12       82.83     14.15 o 
  -1   0   7        6.57       -1.50      7.78 o 
   1   0   7        2.70        4.53      7.82 o 
   3   0   7        8.40       18.46      8.46 o 
  -8   1   7      127.15      139.99     29.66 o 
  -7   1   7      283.58      271.75     16.03 o 
  -6   1   7      216.99      227.87     14.70 o 
  -5   1   7      122.57      121.06     11.63 o 
  -4   1   7      126.21      147.23     12.21 o 
  -3   1   7      525.09      505.63     21.37 o 
  -2   1   7        3.58        6.77      8.72 o 
  -1   1   7      408.80      395.55     16.70 o 
   0   1   7       22.82       25.10      9.51 o 
   1   1   7       13.06       12.99      4.97 o 
   2   1   7       25.63       34.59     12.87 o 
   3   1   7       30.69       34.75      9.55 o 
  -8   2   7      110.20      141.37     13.86 o 
  -7   2   7       22.83       27.64      7.85 o 
  -6   2   7      329.16      302.57     16.42 o 
  -5   2   7      138.87      141.41     15.75 o 
  -4   2   7       98.95       86.04      8.17 o 
  -3   2   7      469.63      446.56     17.65 o 
  -2   2   7        7.42       11.79      7.21 o 
  -1   2   7       39.76       38.22      7.80 o 
   0   2   7        5.66        4.72      4.48 o 
   1   2   7       17.38       12.83      5.01 o 
   2   2   7        1.41        5.87      5.41 o 
   3   2   7        0.29        8.38      5.04 o 
  -8   3   7       34.70       43.34      9.03 o 
  -7   3   7       16.05       35.48      8.42 o 
  -6   3   7        2.07        5.95      6.69 o 
  -5   3   7       18.82       21.07      7.71 o 
  -4   3   7      190.26      187.59     10.51 o 
  -3   3   7       72.62       73.43      7.89 o 
  -2   3   7       18.95       17.29      5.92 o 
  -1   3   7      407.27      416.80     16.38 o 
   0   3   7       12.98        9.17      7.19 o 
   1   3   7        3.41        3.88      4.58 o 
   2   3   7       36.05       30.03     10.17 o 
   3   3   7       79.90       70.89      9.98 o 
  -8   4   7        8.77       23.22      8.16 o 
  -7   4   7       35.67       22.06      7.82 o 
  -6   4   7       23.42       12.35      7.01 o 
  -5   4   7       14.98        6.97      7.27 o 
  -4   4   7      491.10      467.58     14.95 o 
  -3   4   7        0.43       -2.08      6.49 o 
  -2   4   7      128.74      133.43      9.96 o 
  -1   4   7      101.18       86.97      8.22 o 
   0   4   7        9.64        9.44      4.97 o 
   1   4   7       45.03       44.54      8.43 o 
   2   4   7        1.75       -0.44      5.47 o 
   3   4   7        6.67        8.96      6.66 o 
  -8   5   7        8.51       43.39      8.95 o 
  -7   5   7        2.09       -0.73      8.46 o 
  -6   5   7      251.16      250.67     23.32 o 
  -5   5   7       74.80       64.15      9.65 o 
  -4   5   7      165.59      171.31     10.19 o 
  -3   5   7       42.40       47.63      8.01 o 
  -2   5   7      233.66      223.55     13.16 o 
  -1   5   7       20.73        3.17      4.96 o 
   0   5   7        5.41        9.00      5.74 o 
   1   5   7       85.93       76.56     10.16 o 
   2   5   7       16.29        8.64      6.30 o 
   3   5   7        1.59        1.28      6.37 o 
  -8   6   7       82.14      109.12     17.74 o 
  -7   6   7        0.68       13.74      6.94 o 
  -6   6   7       19.56       14.13      9.89 o 
  -5   6   7       96.90       80.04     10.21 o 
  -4   6   7      189.84      185.74     10.42 o 
  -3   6   7       84.03       75.65      8.08 o 
  -2   6   7      655.38      595.64     16.49 o 
  -1   6   7       72.28       80.37      8.14 o 
   0   6   7       61.47       76.80      8.00 o 
   1   6   7       47.13       36.95     11.71 o 
   2   6   7       19.07       17.07      7.25 o 
   3   6   7       23.39       13.53      7.13 o 
  -8   7   7       32.14       43.90     13.51 o 
  -7   7   7      174.69      184.24     16.71 o 
  -6   7   7       21.77       23.41      7.67 o 
  -5   7   7        0.01        4.14      6.81 o 
  -4   7   7        7.12        1.09      5.09 o 
  -3   7   7      186.03      171.84      9.90 o 
  -2   7   7       17.42        8.52      5.35 o 
  -1   7   7       58.87       65.47      7.76 o 
   0   7   7       17.96       16.80      6.86 o 
   1   7   7       34.12       12.11      8.40 o 
   2   7   7        2.33       -1.16      7.82 o 
   3   7   7       19.69       31.27     13.91 o 
  -8   8   7        9.91       22.40     11.03 o 
  -7   8   7       34.40       39.79      9.04 o 
  -6   8   7       86.76       84.90     10.94 o 
  -5   8   7      168.64      162.02     12.47 o 
  -4   8   7        0.00       -1.71      8.99 o 
  -3   8   7       40.43       43.89      6.91 o 
  -2   8   7        1.73        6.10      5.21 o 
  -1   8   7        8.09        3.11      5.00 o 
   0   8   7       15.25       21.94      7.52 o 
   1   8   7       65.61       48.37      9.77 o 
   2   8   7        4.49        0.77      6.48 o 
   3   8   7        0.09        9.12      6.19 o 
  -8   9   7       33.64       32.27     11.54 o 
  -7   9   7       13.56        1.46      6.71 o 
  -6   9   7       34.03       32.30     13.51 o 
  -5   9   7       37.61       45.56     14.06 o 
  -4   9   7      138.43      146.66      9.74 o 
  -3   9   7       25.74       15.58      5.93 o 
  -2   9   7       17.85       12.41      5.42 o 
  -1   9   7      104.11       95.90      9.70 o 
   0   9   7      106.60      111.03     28.04 o 
   1   9   7        0.08       -2.80      5.72 o 
   2   9   7      110.00      116.04     12.70 o 
   3   9   7        0.70       -5.00      5.82 o 
  -8  10   7       43.56       55.22     13.59 o 
  -7  10   7       46.04       51.60     13.29 o 
  -6  10   7       23.34       24.75      8.52 o 
  -5  10   7       62.68       64.39      9.58 o 
  -4  10   7        0.01        3.27      4.84 o 
  -3  10   7      130.71      143.64     10.89 o 
  -2  10   7       38.97       32.58      6.18 o 
  -1  10   7      108.66       93.12     12.59 o 
   0  10   7      126.73       90.39     11.03 o 
   1  10   7      211.57      200.97     20.88 o 
   2  10   7        7.82        1.88      6.62 o 
   3  10   7       17.35        8.12     10.09 o 
  -7  11   7       82.74       79.00     12.29 o 
  -6  11   7        3.12        4.10      6.42 o 
  -5  11   7       15.99       26.80      8.32 o 
  -4  11   7        0.00       -3.15      4.85 o 
  -3  11   7       86.15       90.62      9.91 o 
  -2  11   7        6.09        5.48      5.04 o 
  -1  11   7        0.05        0.92      6.31 o 
   0  11   7        2.78        0.29     10.26 o 
   1  11   7        1.48      -10.55      7.03 o 
   2  11   7       47.38       45.69      9.59 o 
  -7  12   7       40.53       33.93     14.25 o 
  -6  12   7        5.63       15.50      7.33 o 
  -5  12   7       34.81       32.53      8.12 o 
  -4  12   7       12.00        5.71      5.13 o 
  -3  12   7       12.84       17.86     13.88 o 
  -2  12   7       10.45        7.67      6.52 o 
  -1  12   7       24.51       19.52      7.46 o 
   0  12   7        1.17        1.32      5.76 o 
   1  12   7       44.28       46.45      9.63 o 
   2  12   7        2.44       -0.64      6.59 o 
  -7  13   7       15.02       22.75     10.26 o 
  -6  13   7        7.68       13.51      6.93 o 
  -5  13   7        5.69        7.12      6.89 o 
  -4  13   7        8.64       21.35      5.91 o 
  -3  13   7       88.28       90.24      8.28 o 
  -2  13   7       47.26       35.05      8.48 o 
  -1  13   7       94.24       94.23     24.17 o 
   0  13   7        0.58       -7.50      5.00 o 
   1  13   7        3.48       -2.39      6.11 o 
   2  13   7        2.53        2.46      6.68 o 
  -7  14   7        8.06       25.69      8.07 o 
  -6  14   7       16.13       24.73     13.96 o 
  -5  14   7      229.42      212.62     14.68 o 
  -4  14   7       82.94       88.06     13.64 o 
  -3  14   7       37.74       48.38      7.35 o 
  -2  14   7      171.65      161.22     23.79 o 
  -1  14   7        0.20       -1.25      6.19 o 
   0  14   7       12.40       -5.67     11.18 o 
   1  14   7        8.83       11.53      7.11 o 
   2  14   7       42.65       52.22     10.37 o 
  -7  15   7       61.40       72.95     10.81 o 
  -6  15   7        3.42       16.65     11.82 o 
  -5  15   7        0.78       -5.80     14.13 o 
  -4  15   7       66.71       61.47      8.48 o 
  -3  15   7       56.97       42.91      9.12 o 
  -2  15   7        4.64       16.97      7.43 o 
  -1  15   7       49.91       41.41      8.87 o 
   0  15   7      103.14       93.60     11.67 o 
   1  15   7       40.33       39.72      9.15 o 
   2  15   7        3.58        7.87      7.40 o 
  -7  16   7        7.60        7.37      6.28 o 
  -6  16   7       18.63       33.05     19.13 o 
  -5  16   7        0.00      -12.46     19.06 o 
  -4  16   7        2.27       11.72      5.56 o 
  -3  16   7        0.00        1.00      6.44 o 
  -2  16   7      437.58      375.45     21.50 o 
  -1  16   7       48.29       62.27     10.16 o 
   0  16   7       44.46       51.69      9.79 o 
   1  16   7        5.44        3.71      6.71 o 
   2  16   7       18.74       20.05     12.35 o 
  -6  17   7        0.17       16.64     19.77 o 
  -5  17   7       34.96       40.73      8.66 o 
  -4  17   7        2.58       -1.50     10.13 o 
  -3  17   7       99.74       88.66     14.25 o 
  -2  17   7        2.07        0.71      6.59 o 
  -1  17   7       34.20       36.22      9.15 o 
   0  17   7        0.59       -4.49      6.18 o 
   1  17   7       48.68       67.48     15.84 o 
   2  17   7        9.42       -0.26     10.98 o 
  -6  18   7        2.33        2.94     11.95 o 
  -5  18   7      102.59      111.02     11.72 o 
  -4  18   7        7.58       -5.28      6.51 o 
  -3  18   7       34.19       16.30      8.07 o 
  -2  18   7        9.32       -3.30      6.45 o 
  -1  18   7       23.81       20.67      8.28 o 
   0  18   7       22.26        8.91      7.36 o 
   1  18   7       52.43       69.40     11.64 o 
  -6  19   7        6.81       15.39      7.70 o 
  -5  19   7       42.75       50.23      9.43 o 
  -4  19   7      119.18      122.34     15.28 o 
  -3  19   7        1.95       -3.18      8.74 o 
  -2  19   7        3.31       -7.43     10.56 o 
  -1  19   7       41.15       52.78     10.03 o 
   0  19   7       67.47       63.76     14.36 o 
   1  19   7        3.29       -4.15      6.27 o 
  -6  20   7       67.94      110.32     17.01 o 
  -5  20   7       72.38       90.06     17.10 o 
  -4  20   7        0.78      -13.48     13.91 o 
  -3  20   7        1.70       -5.05      6.42 o 
  -2  20   7       53.01       62.42     15.28 o 
  -1  20   7       61.81       72.71     11.23 o 
   0  20   7       42.46       50.57     10.14 o 
   1  20   7       24.46       27.70     13.59 o 
  -6  21   7        0.17       21.63      8.63 o 
  -5  21   7        8.75       -8.04     10.04 o 
  -4  21   7       18.12       18.13      8.07 o 
  -3  21   7      119.07      113.79     14.87 o 
  -2  21   7        3.95       -1.78      7.59 o 
  -1  21   7       33.24       34.99      9.05 o 
   0  21   7        3.78        0.02      6.86 o 
   1  21   7       22.27       18.55     12.95 o 
  -4  22   7        1.60       -1.01     10.30 o 
  -3  22   7       61.11       48.88      9.71 o 
  -2  22   7        0.26       -3.64      6.72 o 
  -1  22   7       88.06       67.31     10.69 o 
   0  22   7        9.24       11.96      7.85 o 
  -4  23   7       93.93      110.61     11.91 o 
  -3  23   7        0.02       -7.76      6.71 o 
  -2  23   7        5.57       -5.00      8.80 o 
  -1  23   7       13.05       18.99      8.42 o 
   0  23   7        1.81       -4.15     10.13 o 
  -4  24   7       10.81       18.73      8.06 o 
  -3  24   7       42.01       43.08     10.07 o 
  -2  24   7        7.79       17.21      8.15 o 
  -1  24   7       14.39       12.31     19.15 o 
  -4  25   7       41.52       38.68     12.22 o 
  -3  25   7      106.40      117.70     15.30 o 
  -2  25   7      100.37      100.83     23.44 o 
  -1  25   7      100.89       89.76     17.52 o 
  -3  26   7       46.35       30.31      9.07 o 
  -2  26   7       21.81       26.24      9.25 o 
  -6   0   8        8.34       15.52     11.03 o 
  -4   0   8       23.96       25.73     12.40 o 
  -2   0   8        0.68        8.04     10.17 o 
   0   0   8       15.11        5.13      9.36 o 
   2   0   8        3.19       15.13      8.80 o 
  -7   1   8       55.70       77.04     11.39 o 
  -6   1   8       25.22       42.36      9.82 o 
  -5   1   8        0.20        4.57     10.75 o 
  -4   1   8       42.82       53.79      7.91 o 
  -3   1   8       40.39       49.71     10.11 o 
  -2   1   8       10.50       -4.38      6.48 o 
  -1   1   8        1.36      -11.30     10.60 o 
   0   1   8        2.03        2.55      4.73 o 
   1   1   8       33.19       29.45     12.67 o 
   2   1   8        7.08        8.05      6.30 o 
  -7   2   8        5.02       20.18      8.02 o 
  -6   2   8        0.28        5.40      6.97 o 
  -5   2   8      165.87      155.30     13.85 o 
  -4   2   8       26.34       16.39      7.49 o 
  -3   2   8        1.23        4.32      5.61 o 
  -2   2   8       98.76       77.17      8.54 o 
  -1   2   8      124.28      129.38     13.31 o 
   0   2   8        0.13       -3.06      4.51 o 
   1   2   8        0.42       -6.53      5.15 o 
   2   2   8       44.96       43.00     17.10 o 
  -7   3   8       70.60       86.21     32.14 o 
  -6   3   8       38.16       49.78     10.04 o 
  -5   3   8        7.74        0.98      7.30 o 
  -4   3   8       10.26        8.46      6.10 o 
  -3   3   8       55.03       39.14      7.28 o 
  -2   3   8      176.62      168.73     11.20 o 
  -1   3   8       60.00       56.47      7.72 o 
   0   3   8      134.03      147.50     10.57 o 
   1   3   8       18.20       24.13      7.65 o 
   2   3   8        0.12        3.15      6.67 o 
  -7   4   8        0.13        0.40      7.37 o 
  -6   4   8        0.00       12.99     11.80 o 
  -5   4   8       27.74       34.78      9.13 o 
  -4   4   8      157.46      167.91     11.09 o 
  -3   4   8        1.78       -2.54      5.36 o 
  -2   4   8      215.78      224.98     19.86 o 
  -1   4   8        4.72        9.27      5.59 o 
   0   4   8        2.48       -4.75      5.51 o 
   1   4   8        5.47        0.41      5.66 o 
   2   4   8       32.59       21.21      7.90 o 
  -7   5   8        9.79       18.82      7.92 o 
  -6   5   8       32.03       42.29      9.80 o 
  -5   5   8        1.27        2.54      7.63 o 
  -4   5   8       18.11       14.63      7.80 o 
  -3   5   8       44.67       55.17      7.99 o 
  -2   5   8        9.83        4.24      5.88 o 
  -1   5   8       43.75       40.78      7.29 o 
   0   5   8       29.61       17.95      7.33 o 
   1   5   8        0.28       -9.53     11.22 o 
   2   5   8       16.33       24.25      8.19 o 
  -7   6   8        9.59       26.43      8.54 o 
  -6   6   8        0.10        9.91      7.30 o 
  -5   6   8        0.14       -9.38     10.88 o 
  -4   6   8        0.27       -2.27      5.27 o 
  -3   6   8        0.01       -6.66      6.34 o 
  -2   6   8        2.49       -4.67      5.22 o 
  -1   6   8        1.06       -4.05      4.96 o 
   0   6   8       34.35       35.41      9.25 o 
   1   6   8       29.24       29.46      8.78 o 
  -7   7   8        0.13       26.93     11.31 o 
  -6   7   8        0.54       28.98      8.74 o 
  -5   7   8       28.96       26.66      8.55 o 
  -4   7   8        1.95        2.16      5.54 o 
  -3   7   8        0.01       -2.79      5.50 o 
  -2   7   8       82.87       81.75      9.06 o 
  -1   7   8       18.87        9.61      8.01 o 
   0   7   8       58.93       40.14     21.58 o 
   1   7   8       36.70       42.42      9.34 o 
  -7   8   8       52.94       74.95     11.48 o 
  -6   8   8        5.97        9.01      7.65 o 
  -5   8   8       22.33       18.96     15.99 o 
  -4   8   8        3.12        3.70      5.85 o 
  -3   8   8        5.66        1.85      5.53 o 
  -2   8   8       71.11       77.55      9.12 o 
  -1   8   8       87.51       98.27     18.53 o 
   0   8   8        2.87        7.43      6.77 o 
   1   8   8       76.30       78.68     17.78 o 
  -7   9   8        1.37       22.28      8.28 o 
  -6   9   8       41.07       41.91      9.55 o 
  -5   9   8       23.40       27.78     19.36 o 
  -4   9   8       35.72       28.60      6.84 o 
  -3   9   8       38.45       53.36      8.00 o 
  -2   9   8        1.20       -2.37      5.39 o 
  -1   9   8        0.12       -7.23      9.57 o 
   0   9   8        6.34       -1.06      6.92 o 
   1   9   8       88.33      112.32     13.35 o 
  -7  10   8        0.10       -7.91      9.92 o 
  -6  10   8        6.39       19.11      8.17 o 
  -5  10   8       10.07        6.09     12.16 o 
  -4  10   8       48.82       59.96      8.40 o 
  -3  10   8        8.63        9.09      6.03 o 
  -2  10   8       63.45       53.32     10.30 o 
  -1  10   8       40.34       44.13     14.25 o 
   0  10   8      106.45      111.42     13.32 o 
   1  10   8        8.05        2.52      7.16 o 
  -7  11   8        0.80       19.83     12.69 o 
  -6  11   8       76.75       87.74     15.73 o 
  -5  11   8       73.68       57.37      9.96 o 
  -4  11   8      227.53      210.96     11.62 o 
  -3  11   8        0.10       -5.93      5.14 o 
  -2  11   8       12.77        3.26      7.36 o 
  -1  11   8        6.38       11.52      7.81 o 
   0  11   8      139.41      148.62     16.67 o 
   1  11   8        0.00       -4.31      7.69 o 
  -6  12   8       31.24       31.28      8.99 o 
  -5  12   8       21.18       36.62      9.25 o 
  -4  12   8       14.26       18.42     12.21 o 
  -3  12   8       53.73       50.45     10.22 o 
  -2  12   8        7.30       14.38      7.58 o 
  -1  12   8       66.92       87.24     12.45 o 
   0  12   8       26.82       38.94      9.26 o 
   1  12   8        1.38        2.56      9.45 o 
  -6  13   8        0.02        3.80      7.54 o 
  -5  13   8       23.52       33.23      8.91 o 
  -4  13   8        9.78       10.23      6.01 o 
  -3  13   8       64.04       78.86     11.38 o 
  -2  13   8        6.27       -4.36      6.05 o 
  -1  13   8       34.02       39.92     10.08 o 
   0  13   8        6.29        2.86      7.21 o 
   1  13   8       26.12       40.99     14.32 o 
  -6  14   8        0.73        9.12     15.11 o 
  -5  14   8        1.66        4.43     14.62 o 
  -4  14   8       28.68       22.12     12.38 o 
  -3  14   8        5.17       -4.51      6.47 o 
  -2  14   8      100.26      107.98     12.82 o 
  -1  14   8       44.36       47.80     10.62 o 
   0  14   8       31.22       30.30     13.66 o 
  -6  15   8       26.73       30.38     14.04 o 
  -5  15   8       30.93       47.24      9.69 o 
  -4  15   8       41.70       30.48      9.27 o 
  -3  15   8       45.61       26.38     29.34 o 
  -2  15   8        3.52       26.21      8.63 o 
  -1  15   8        0.29       -1.30      7.32 o 
   0  15   8       34.15       34.35     10.10 o 
  -6  16   8       11.50       38.43     14.21 o 
  -5  16   8       36.50       56.45     18.27 o 
  -4  16   8        0.05       -5.58      7.67 o 
  -3  16   8       23.65       15.65      8.15 o 
  -2  16   8       34.54       21.79      8.69 o 
  -1  16   8       48.87       41.51      9.90 o 
   0  16   8       59.90       97.45     19.58 o 
  -5  17   8        2.21       -9.45     10.69 o 
  -4  17   8       26.34       25.63      9.14 o 
  -3  17   8       91.95       95.13     15.17 o 
  -2  17   8       44.41       56.53     10.86 o 
  -1  17   8        6.26       -0.48      9.42 o 
   0  17   8       56.63       82.88     18.98 o 
  -5  18   8        0.68      -11.28     11.24 o 
  -4  18   8        8.02       -1.40      8.40 o 
  -3  18   8        0.22       -7.38      7.42 o 
  -2  18   8       24.92       36.15      9.45 o 
  -1  18   8        1.78       -0.68     12.18 o 
  -5  19   8       13.03        3.98     11.75 o 
  -4  19   8        0.01       -9.58      6.39 o 
  -3  19   8       15.65        8.82      7.95 o 
  -2  19   8       29.70       20.97      9.75 o 
  -1  19   8       11.23       19.36     13.46 o 
  -4  20   8        2.70       -7.02      7.18 o 
  -3  20   8        0.12      -18.02     12.01 o 
  -2  20   8        0.04        4.74     11.71 o 
  -1  20   8       32.15       40.86     16.54 o 
  -4  21   8        2.15       -8.94      9.36 o 
  -3  21   8        0.51      -10.51      7.46 o 
  -2  21   8        2.12        2.95     11.93 o 
  -5   0   9       10.09       18.98     12.99 o 
  -3   0   9       63.11       74.17     11.12 o 
  -1   0   9       16.56       11.71     10.43 o 
  -5   1   9       17.09        6.82     16.90 o 
  -4   1   9        3.07       -2.94      5.76 o 
  -3   1   9        9.55        3.11      6.92 o 
  -2   1   9      100.58      110.57     21.50 o 
  -1   1   9        0.04       -4.17      5.79 o 
   0   1   9        7.50       10.62      8.44 o 
  -5   2   9        6.32       -0.51      8.40 o 
  -4   2   9      201.30      177.06     12.46 o 
  -3   2   9      156.22      166.70     23.47 o 
  -2   2   9        5.69        2.55      5.92 o 
  -1   2   9       15.02        6.01      6.17 o 
   0   2   9      166.11      158.85     14.42 o 
  -5   3   9       85.73       96.81     13.34 o 
  -4   3   9        4.80        6.30      6.94 o 
  -3   3   9       12.09       10.79     11.06 o 
  -2   3   9       76.61       72.89      9.44 o 
  -1   3   9        4.35       -3.35      5.80 o 
   0   3   9       54.30       52.03      9.93 o 
  -5   4   9        1.85        0.77      8.00 o 
  -4   4   9       46.53       42.95      8.53 o 
  -3   4   9       60.26       77.86     10.98 o 
  -2   4   9       28.07       32.02      9.00 o 
  -1   4   9       57.94       46.44     16.43 o 
   0   4   9        2.02       -8.10     13.34 o 
  -5   5   9        3.77       -9.30      7.74 o 
  -4   5   9      107.73      114.68     11.03 o 
  -3   5   9       23.26       21.24     12.32 o 
  -2   5   9       42.50       49.96      8.80 o 
  -1   5   9        0.07       -1.99      7.01 o 
   0   5   9        9.49       -3.25      7.65 o 
  -5   6   9        3.89        1.91      9.00 o 
  -4   6   9       11.62       11.03      7.16 o 
  -3   6   9       17.35       13.85      6.87 o 
  -2   6   9        7.78       10.07      6.84 o 
  -1   6   9       19.11       37.09      9.69 o 
  -5   7   9       10.68       12.31      9.17 o 
  -4   7   9        1.48       -1.74      6.26 o 
  -3   7   9        0.43        2.03      6.48 o 
  -2   7   9       48.58       48.20     11.29 o 
  -1   7   9        4.10        6.18      9.30 o 
  -5   8   9       13.30       21.62      9.45 o 
  -4   8   9       21.86       11.60      9.32 o 
  -3   8   9       14.48       18.06      7.81 o 
  -2   8   9       28.19       25.55      9.50 o 
  -1   8   9        1.75       -9.88      6.59 o 
  -5   9   9        0.87       -2.79      9.19 o 
  -4   9   9        9.93       10.46     13.37 o 
  -3   9   9        4.00        6.92      6.86 o 
  -2   9   9        2.33       -8.13      7.52 o 
  -1   9   9       64.42       88.99     19.28 o 
  -5  10   9        6.83       14.11     11.50 o 
  -4  10   9       15.65       12.59     12.44 o 
  -3  10   9        1.13       -1.49      7.64 o 
  -2  10   9        6.10        3.65      8.21 o 
  -1  10   9        9.20       16.97     12.87 o 
  -5  11   9       17.22       39.11     12.95 o 
  -4  11   9       63.68       71.82     19.78 o 
  -3  11   9       71.57       88.03     17.40 o 
  -2  11   9       13.35        2.65     12.87 o 
  -1  11   9      103.88      121.43     22.14 o 
  -5  12   9        3.64       16.33     10.69 o 
  -4  12   9       87.55      120.92     19.53 o 
  -3  12   9        0.00      -13.51      9.45 o 
  -2  12   9       41.64       70.61     18.29 o 
  -4  13   9        1.83        5.43     11.88 o 
  -3  13   9       33.96       29.66     14.66 o 
  -2  13   9       49.88       56.38     16.93 o 
  -4  14   9       14.09       36.12     14.70 o 
  -3  14   9       37.41       25.35     14.02 o 
                                                 
